# Supplementary material for: A Novel Computational Framework for Predicting the Survival of Cancer Patients With PD-1/PD-L1 Checkpoint Blockade Therapy
Source: Front Oncol. 2022 Jun 27;12:930589. doi: 10.3389/fonc.2022.930589 (PMC9271954; doi:10.3389/fonc.2022.930589)
Supplement: Supplementary Figure 1 — Forest plot of 41 immune-related genes and their association with clinical survival. [file DataSheet_1.zip]

Archive with 14 entries (13 files):
- Supplementary Materials/
- Supplementary Materials/FigureS1.tiff
- Supplementary Materials/FigureS10.tiff
- Supplementary Materials/FigureS11.tiff
- Supplementary Materials/FigureS12.tiff
- Supplementary Materials/FigureS2.tiff
- Supplementary Materials/FigureS3.tiff
- Supplementary Materials/FigureS4.tiff
- Supplementary Materials/FigureS5.tiff
- Supplementary Materials/FigureS6.tiff
- Supplementary Materials/FigureS7.tiff
- Supplementary Materials/FigureS8.tiff
- Supplementary Materials/FigureS9.tiff
- Supplementary Materials/supplemantary tables(new).xlsx
