# Supplementary material for: A Novel Computational Framework for Predicting the Survival of Cancer Patients With PD-1/PD-L1 Checkpoint Blockade Therapy
Source: Front Oncol. 2022 Jun 27;12:930589. doi: 10.3389/fonc.2022.930589 (PMC9271954; doi:10.3389/fonc.2022.930589)
Supplement: Supplementary Figure 1 — Forest plot of 41 immune-related genes and their association with clinical survival. [file DataSheet_1.zip › Supplementary Materials/supplemantary tables(new).xlsx]

## Sheet: Table S1
Supplementary Table 1. Fifteen prognosis genes and their coefficients
Gene	Coefficient
CCL5	-2.19979e-05
CCR5	-1.54911e-05
CD46	2.67064e-07
CXCL6	2.50531e-05
GPI	2.97479e-06
GZMM	-0.000439606
IL13	-0.00152421
IL1RAPL2	-0.00183373
ITGB1	2.09765e-06
KLRK1	-0.000151158
NFKB2	-7.47344e-05
PDCD1	-0.000165623
PLA2G6	0.000112262
TARP	-0.000255804
TNFSF4	5.84795e-05

## Sheet: Table S2
Supplementary Table 2. Summary of IES and clinical characteristics in Prat cohort
Patient	CANCER	BEST.RESP	Benefit	OS.Status	OS	IES
A13	ADENO	PR	ORR	0	4.9	-0.0527139
A6	ADENO	CR	ORR	0	25.7333	-0.401023
A30	SQUAMOUS	SD	NOR	1	5.56667	-0.219731
A4	HEADNECK	CR	ORR	0	13.5667	-0.193988
A43	MELANOMA	PD	NOR	1	2.53333	0.0158206
A24	ADENO	PR	ORR	1	6.86667	-0.175182
A36	SQUAMOUS	PR	ORR	0	23.4333	-0.207125
A2	HEADNECK	PD	NOR	1	2	-0.104309
A63	MELANOMA	PD	NOR	1	4.43333	-0.066253
A29	SQUAMOUS	PD	NOR	1	0	-0.083976
A15	ADENO	SD	NOR	0	1.86667	-0.126652
A45	MELANOMA	PD	NOR	1	2.56667	-0.253726
A10	ADENO	PD	NOR	1	2.8	-0.179023
A48	MELANOMA	PD	NOR	1	2.1	-0.0683341
A37	SQUAMOUS	PD	NOR	1	2.3	-0.0427263
A54	MELANOMA	PR	ORR	0	16.4	-0.488878
A25	ADENO	SD	NOR	1	3.46667	-0.116534
A52	MELANOMA	PR	ORR	0	20.9667	-0.223394
A28	SQUAMOUS	PD	NOR	1	1.36667	-0.174986
A8	ADENO	PD	NOR	1	0	0.0458586
A26	ADENO	PR	ORR	0	4.9	-0.341803
A21	ADENO	PR	ORR	1	18.7	-0.18149
A3	HEADNECK	SD	NOR	0	1.8	-0.0869141
A31	SQUAMOUS	PD	NOR	1	2.6	-0.15033
A22	ADENO	PD	NOR	1	0.7	-0.0987566
A20	ADENO	SD	NOR	1	20.7	-0.181431
A44	MELANOMA	SD	NOR	1	3.96667	-0.267808
A18	ADENO	PD	NOR	1	1.4	-0.0856895
A64	MELANOMA	PD	NOR	1	3.16667	-0.0530314
A16	ADENO	PD	NOR	1	0.966667	-0.18892
A50	MELANOMA	PD	NOR	1	1.46667	-0.293285
A38	SQUAMOUS	SD	NOR	1	6.13333	-0.160647
A39	SQUAMOUS	SD	NOR	1	4.63333	-0.123754
A61	MELANOMA	PD	NOR	1	1.7	-0.428931
A49	MELANOMA	PD	NOR	1	2.63	-0.125261
A46	MELANOMA	PD	NOR	1	3.16667	-0.0972527
A51	MELANOMA	SD	NOR	0	6.3	-0.11538
A27	ADENO	PD	NOR	1	2.8	-0.0814344
A7	ADENO	PD	NOR	1	1	-0.229549
A5	HEADNECK	PR	ORR	0	12.1667	-0.326042
A35	SQUAMOUS	SD	NOR	1	12.3333	-0.298075
A14	ADENO	PD	NOR	1	3.2	-0.0996581
A47	MELANOMA	PD	NOR	1	2.56667	-0.044852
A34	SQUAMOUS	PR	ORR	0	26.1	-0.132055
A11	ADENO	SD	NOR	0	2.86667	-0.233154
A58	MELANOMA	PR	ORR	0	32.2	-0.36198
A42	MELANOMA	PD	NOR	1	1.13333	0.0453819
A56	MELANOMA	PR	ORR	0	8.36667	-0.537902
A40	SQUAMOUS	SD	NOR	0	2.06667	-0.136549
A23	ADENO	PD	NOR	1	0.7	-0.22213
A12	ADENO	SD	NOR	1	3.76667	-0.084462
A33	SQUAMOUS	PD	NOR	1	2.8	-0.00537507
A60	MELANOMA	PD	NOR	1	2.4	-0.0851147
A55	MELANOMA	PR	ORR	1	6.5	-0.180186
A41	MELANOMA	PD	NOR	1	1.83333	-0.065939
A19	ADENO	PR	ORR	1	6.3	-0.30777
A57	MELANOMA	PR	ORR	1	2.56667	-0.0710724
A53	MELANOMA	PR	ORR	1	7.3	-0.047279
A17	ADENO	SD	NOR	0	12.1	-0.233196
A65	MELANOMA	CR	ORR	0	22.4	-0.560412
A9	ADENO	SD	NOR	0	1.93333	-0.226386
A62	MELANOMA	PR	ORR	0	22.4333	-0.117732
A32	SQUAMOUS	PR	ORR	1	7.66667	-0.0929559
A59	MELANOMA	PD	NOR	1	2.6	-0.132771
A1	HEADNECK	SD	NOR	1	2.73333	0.00568179

## Sheet: Table S3
Supplementary Table 3. Differentially expressed genes between two risk groups in Prat cohort
Gene	baseMean	log2FoldChange	lfcSE	stat	pvalue	padj	change
ARG1	66.8703	2.52312	0.406161	6.21211	5.22768e-10	3.81621e-07	UP
LCK	210.099	-1.334	0.22615	-5.89873	3.66319e-09	1.33706e-06	DOWN
ITGAL	339.488	-1.18555	0.204158	-5.807	6.36035e-09	1.54768e-06	DOWN
CD3D	231.886	-1.32419	0.231409	-5.7223	1.05092e-08	1.91794e-06	DOWN
LTB	419.239	-1.62144	0.287643	-5.63699	1.73049e-08	2.52651e-06	DOWN
CD5	133.125	-1.11241	0.199888	-5.5652	2.61853e-08	2.73075e-06	DOWN
CRP	17.3046	1.66288	0.297926	5.58153	2.38409e-08	2.73075e-06	UP
MS4A1	244.979	-2.63773	0.476726	-5.53301	3.14788e-08	2.87244e-06	DOWN
CXCL13	330.893	-1.88035	0.342622	-5.48814	4.06192e-08	3.29467e-06	DOWN
ZAP70	243.581	-1.25364	0.231459	-5.41627	6.08536e-08	4.44231e-06	DOWN
IL21R	83.1513	-1.04971	0.194866	-5.38683	7.17131e-08	4.75914e-06	DOWN
ICOS	79.0515	-1.0126	0.189362	-5.34743	8.92109e-08	5.427e-06	DOWN
CD3E	154.679	-1.2585	0.244371	-5.14998	2.60512e-07	1.46288e-05	DOWN
HLA-DOB	240.592	-1.10144	0.216515	-5.08714	3.63505e-07	1.89542e-05	DOWN
SPN	126.395	-1.01224	0.199647	-5.07016	3.97476e-07	1.93438e-05	DOWN
CD247	139.42	-1.12702	0.223109	-5.05145	4.38479e-07	2.00056e-05	DOWN
CD37	69.1872	-1.09292	0.218638	-4.99877	5.76966e-07	2.47756e-05	DOWN
CD96	183.233	-0.995051	0.202738	-4.90807	9.19775e-07	3.60865e-05	NOT
IL2RG	409.924	-0.703566	0.143469	-4.90396	9.39237e-07	3.60865e-05	NOT
CD48	249.298	-1.26981	0.264278	-4.80482	1.54892e-06	5.0604e-05	DOWN
CR2	76.4189	-1.68837	0.351689	-4.80076	1.58065e-06	5.0604e-05	DOWN
PAX5	55.7001	-1.58679	0.330648	-4.79903	1.59437e-06	5.0604e-05	DOWN
TARP	125.571	-0.956715	0.199161	-4.80373	1.55739e-06	5.0604e-05	NOT
ATG12	66.4533	0.614607	0.129148	4.75895	1.94605e-06	5.26154e-05	NOT
CD6	89.4301	-0.869421	0.182615	-4.76095	1.92684e-06	5.26154e-05	NOT
CD79B	243.275	-1.51611	0.3179	-4.76915	1.85009e-06	5.26154e-05	DOWN
CXCR5	32.9686	-1.32134	0.276785	-4.7739	1.80696e-06	5.26154e-05	DOWN
CD19	176.235	-1.75626	0.37087	-4.73552	2.18491e-06	5.69637e-05	DOWN
PIK3CG	190.051	-0.836485	0.17715	-4.72191	2.33643e-06	5.88135e-05	NOT
PLA2G6	422.191	1.08334	0.229995	4.71028	2.47375e-06	5.98837e-05	UP
TNFRSF9	69.1979	-0.825501	0.175465	-4.70465	2.54301e-06	5.98837e-05	NOT
CXCR3	80.6135	-0.908482	0.19508	-4.65698	3.20877e-06	7.28758e-05	NOT
LY9	127.168	-1.11	0.238631	-4.65156	3.29439e-06	7.28758e-05	DOWN
CCR7	57.6787	-1.54185	0.332638	-4.63523	3.56547e-06	7.65527e-05	DOWN
JAK3	308.804	-0.740648	0.160145	-4.62486	3.74851e-06	7.81833e-05	NOT
CD27	235.617	-1.2428	0.271043	-4.58524	4.53467e-06	9.19531e-05	DOWN
IFNL1	65.1879	0.876478	0.191516	4.57653	4.72745e-06	9.32712e-05	NOT
C8G	57.4507	1.17568	0.257988	4.55712	5.18588e-06	9.96235e-05	UP
ITK	169.02	-1.11431	0.245022	-4.5478	5.42084e-06	0.000101467	DOWN
TNFRSF13C	188.577	-1.36669	0.304872	-4.48282	7.3664e-06	0.000134437	DOWN
CCL15	24.9919	1.0787	0.245812	4.3883	1.14242e-05	0.000198563	UP
CD74	13135.5	-0.808487	0.184205	-4.38905	1.13848e-05	0.000198563	NOT
LTA	50.8995	-0.836699	0.191364	-4.37228	1.22954e-05	0.000208736	NOT
SSX1	20.5145	-1.23748	0.283359	-4.36717	1.25867e-05	0.000208826	DOWN
BLK	41.087	-1.40791	0.32393	-4.34634	1.38429e-05	0.000224562	DOWN
SELPLG	178.048	-0.558077	0.128994	-4.32638	1.5158e-05	0.000240551	NOT
TOLLIP	742.918	0.628272	0.145614	4.31465	1.59857e-05	0.000248288	NOT
BMI1	594.37	0.719355	0.167243	4.30124	1.69842e-05	0.00025303	NOT
CCL5	570.756	-1.08344	0.251753	-4.30357	1.68068e-05	0.00025303	DOWN
PTGDR2	18.5578	0.809494	0.188576	4.29267	1.76536e-05	0.000257742	NOT
CD2	75.2425	-0.846681	0.198289	-4.26993	1.95537e-05	0.000279886	NOT
TRAF6	346.253	0.565849	0.132843	4.25952	2.04869e-05	0.000287604	NOT
MAP2K2	2033.5	0.612635	0.144613	4.23639	2.27145e-05	0.00031286	NOT
CD7	115.444	-0.923049	0.21811	-4.23204	2.31585e-05	0.000313068	NOT
HLA-DRA	8009.45	-0.795685	0.188544	-4.22017	2.44123e-05	0.000324017	NOT
CD3G	67.0643	-0.987045	0.235617	-4.18919	2.79952e-05	0.000354371	NOT
IL10RA	488.87	-0.606024	0.144709	-4.18789	2.81555e-05	0.000354371	NOT
IL2RB	257.266	-0.70972	0.169206	-4.19442	2.73567e-05	0.000354371	NOT
ATG10	164.43	0.641164	0.153312	4.18208	2.88858e-05	0.0003574	NOT
CCR6	57.2546	-0.916942	0.219541	-4.17663	2.95856e-05	0.000359958	NOT
AMICA1	499.966	-0.863833	0.207196	-4.16916	3.05729e-05	0.000365872	NOT
TCF7	272.473	-1.23584	0.29693	-4.16206	3.15389e-05	0.000371345	DOWN
CD28	63.9498	-0.930838	0.2244	-4.14813	3.35206e-05	0.000388413	NOT
CD180	124.946	-0.804461	0.194234	-4.14172	3.44718e-05	0.000393193	NOT
CXCR1	45.9662	0.939422	0.227689	4.1259	3.69291e-05	0.000414742	NOT
IGF1R	2075.04	0.92149	0.223954	4.11465	3.87768e-05	0.000428894	NOT
CD53	1112.57	-0.802292	0.195203	-4.11004	3.95586e-05	0.000431011	NOT
IL17F	17.118	0.649624	0.159451	4.07414	4.61843e-05	0.000495803	NOT
GNLY	185.597	-1.04745	0.257701	-4.06458	4.81187e-05	0.000509082	DOWN
FCER2	76.0118	-1.49788	0.369569	-4.05303	5.05586e-05	0.000527254	DOWN
ATF2	759.378	0.554076	0.13737	4.03347	5.49593e-05	0.000565074	NOT
TFE3	40.3256	0.500549	0.124327	4.02608	5.67143e-05	0.00057502	NOT
NEFL	37.3239	1.19142	0.296608	4.0168	5.89948e-05	0.000589948	UP
AMBP	50.5166	1.66246	0.414671	4.00911	6.09483e-05	0.000593915	UP
CD79A	449.103	-1.26508	0.315574	-4.00884	6.10186e-05	0.000593915	DOWN
TIGIT	102.69	-0.850803	0.214847	-3.96004	7.49381e-05	0.0007198	NOT
SYK	481.091	-0.796076	0.20181	-3.94468	7.99066e-05	0.000757556	NOT
KLRG1	42.1888	-0.721095	0.184039	-3.91816	8.92268e-05	0.000835072	NOT
CTLA4	190.633	-0.837393	0.214987	-3.89509	9.81611e-05	0.000873873	NOT
CXCL14	3560.05	1.59623	0.409667	3.89641	9.76289e-05	0.000873873	UP
FUT5	69.4517	0.31776	0.0815123	3.89831	9.68662e-05	0.000873873	NOT
TLR10	84.0338	-1.06839	0.274016	-3.899	9.65915e-05	0.000873873	DOWN
PSMD7	2061.21	0.708514	0.182172	3.88926	0.000100549	0.000884346	NOT
POU2F2	120.405	-0.664827	0.171562	-3.87514	0.000106562	0.000926072	NOT
PRKCE	187.927	0.856514	0.221226	3.87167	0.000108094	0.000928334	NOT
HLA-DMB	824.799	-0.719588	0.186406	-3.86032	0.000113238	0.000930613	NOT
IL22RA1	55.1006	1.14511	0.29685	3.85752	0.000114544	0.000930613	UP
MAVS	949.947	0.617432	0.159848	3.86262	0.000112179	0.000930613	NOT
PSEN2	692.39	0.925656	0.239831	3.85961	0.000113567	0.000930613	NOT
SH2D1A	64.9404	-0.958756	0.248568	-3.85712	0.000114733	0.000930613	NOT
CCL16	22.9768	0.836959	0.2173	3.85162	0.000117339	0.000941291	NOT
MAPK8	334.631	0.579722	0.150747	3.84567	0.000120225	0.000953961	NOT
BTLA	98.3968	-1.09341	0.285325	-3.83216	0.000127023	0.000997062	DOWN
SLAMF6	43.4005	-0.59012	0.1548	-3.81214	0.000137767	0.00106989	NOT
SPO11	13.3864	0.560299	0.14711	3.80872	0.000139687	0.00107338	NOT
IRF8	418.827	-0.777686	0.204506	-3.80275	0.000143102	0.00108509	NOT
KIR_Inhibiting_Subgroup_1	69.7655	0.3321	0.0873744	3.80088	0.000144184	0.00108509	NOT
ZNF205	90.8758	0.572712	0.151733	3.77448	0.000160344	0.0011944	NOT
JAM3	471.392	0.890264	0.237119	3.7545	0.000173691	0.00126794	NOT
LCP1	1282.7	-0.725501	0.193148	-3.75619	0.000172517	0.00126794	NOT
IGF2R	891.398	0.563133	0.150116	3.75131	0.000175915	0.00127146	NOT
MAPK3	827.109	0.470953	0.125963	3.73882	0.000184884	0.00132319	NOT
CYBB	804.873	-0.781329	0.209186	-3.73509	0.000187646	0.00132992	NOT
STAT4	147.33	-0.507318	0.135948	-3.73171	0.000190182	0.00133493	NOT
TMEFF2	19.2184	0.622766	0.168257	3.70127	0.000214521	0.00149143	NOT
GTF3C1	1085.26	0.599716	0.162713	3.68573	0.000228046	0.00157051	NOT
CD8A	147.621	-0.990687	0.269376	-3.67771	0.000235333	0.00160554	NOT
APP	6934.75	0.775309	0.211694	3.6624	0.000249861	0.00168887	NOT
ADORA2A	74.3592	-0.503659	0.137698	-3.65771	0.000254479	0.00170431	NOT
TNFSF13B	292.608	-0.692054	0.189562	-3.65081	0.000261414	0.00173484	NOT
PSMB7	2658.38	0.712726	0.195613	3.64356	0.000268895	0.00176841	NOT
HLA-DPB1	2842.57	-0.752052	0.206792	-3.63676	0.000276091	0.0017836	NOT
IL7R	446.864	-0.828164	0.227579	-3.63902	0.000273674	0.0017836	NOT
CD276	1937.79	0.701276	0.194429	3.60685	0.000309938	0.00198469	NOT
C8A	12.0703	0.549539	0.152766	3.59726	0.000321581	0.00204134	NOT
CXCR6	78.039	-0.676137	0.188186	-3.59291	0.000327001	0.00205785	NOT
ABL1	625.419	0.497478	0.138788	3.58443	0.000337816	0.00210774	NOT
CREBBP	72.0604	0.483175	0.135678	3.5612	0.000369164	0.00228381	NOT
ATF1	375.855	0.540107	0.152212	3.54839	0.000387593	0.00237767	NOT
SELL	261.885	-1.18341	0.335481	-3.52752	0.000419468	0.00255177	DOWN
ITGB2	715.176	-0.605159	0.172205	-3.51417	0.000441129	0.00266136	NOT
CCL21	1137.44	-1.46383	0.41981	-3.48688	0.00048869	0.00292413	DOWN
CD81	12759.5	0.618805	0.178263	3.4713	0.000517949	0.00307401	NOT
TNFRSF14	1689.47	1.08826	0.315134	3.45333	0.00055371	0.00325974	UP
HLA-DMA	1145.24	-0.566052	0.164237	-3.44656	0.000567779	0.00330088	NOT
MBL2	12.5456	0.708706	0.205683	3.44562	0.000569741	0.00330088	NOT
IL22	17.2665	0.667662	0.194409	3.43431	0.000594058	0.00341466	NOT
MICA	242.819	0.56262	0.164308	3.42419	0.000616642	0.00351678	NOT
PIN1	592.766	0.577625	0.169234	3.41317	0.000642127	0.00363374	NOT
GPI	3115.99	0.748018	0.219547	3.40711	0.000656559	0.00368683	NOT
INPP5D	448.159	-0.428311	0.126197	-3.39398	0.000688839	0.00383857	NOT
KIT	292.393	1.47151	0.434112	3.3897	0.000699687	0.00386948	UP
CR1	390.618	-0.949633	0.281281	-3.3761	0.000735203	0.00403532	NOT
NFKB2	627.43	-0.409104	0.122143	-3.34938	0.000809919	0.00441224	NOT
CCL26	58.675	1.06445	0.3189	3.33789	0.000844167	0.00451382	UP
ILF3	3494.67	0.579867	0.173891	3.33466	0.000854051	0.00451382	NOT
PDCD1	44.08	-0.634434	0.190469	-3.3309	0.000865665	0.00451382	NOT
S100A7	5428.82	2.66389	0.797774	3.33915	0.000840352	0.00451382	UP
TBK1	581.271	0.442298	0.132558	3.33663	0.000848	0.00451382	NOT
TNF	95.888	-0.787666	0.236354	-3.33258	0.000860458	0.00451382	NOT
SPACA3	21.1823	0.716437	0.215308	3.3275	0.000876295	0.00453685	NOT
ITGA4	310.03	-0.514096	0.155271	-3.31096	0.000929781	0.00477986	NOT
CCL22	78.2274	-0.994816	0.301301	-3.30174	0.000960885	0.00490503	NOT
CD22	315.583	-1.40356	0.425599	-3.29785	0.000974288	0.00490503	DOWN
UBC	51690.6	0.461173	0.139779	3.29931	0.000969236	0.00490503	NOT
CREB1	792.807	0.407347	0.123965	3.28599	0.00101624	0.0050812	NOT
MARCO	354.323	-1.23752	0.377225	-3.28058	0.00103594	0.00514446	DOWN
CD80	92.097	-0.587847	0.179753	-3.2703	0.00107433	0.00529908	NOT
CD44	10499.6	0.884917	0.27148	3.2596	0.00111571	0.00546623	NOT
CD8B	92.7936	-0.713088	0.219572	-3.24763	0.00116371	0.00566337	NOT
MAPK1	983.069	0.482278	0.150096	3.21314	0.00131294	0.00634733	NOT
YTHDF2	1158.51	0.575964	0.180193	3.19638	0.00139163	0.00668347	NOT
CD40	385.889	-0.62882	0.197797	-3.17912	0.00147724	0.00692486	NOT
CD55	118.614	0.670283	0.210873	3.17861	0.00147983	0.00692486	NOT
HRAS	170.51	0.603298	0.189792	3.17874	0.00147917	0.00692486	NOT
TIRAP	262.039	0.338624	0.106397	3.18266	0.00145929	0.00692486	NOT
IL26	20.8859	0.637118	0.201152	3.16735	0.00153834	0.00715281	NOT
FLT3	32.4857	-0.570222	0.180362	-3.16153	0.0015694	0.00720543	NOT
KLRK1	133.082	-0.730528	0.230952	-3.16311	0.00156092	0.00720543	NOT
EWSR1	2281.88	0.515028	0.163283	3.15421	0.00160932	0.0073425	NOT
FEZ1	350.972	0.912625	0.290737	3.13901	0.00169521	0.00768635	NOT
CD244	31.8025	-0.408418	0.130294	-3.1346	0.00172091	0.00775473	NOT
HLA-DPA1	3387.57	-0.664471	0.212292	-3.12998	0.00174816	0.00782918	NOT
CD200	347.659	0.893761	0.287188	3.11211	0.00185753	0.00826828	NOT
SYCP1	19.0612	0.470181	0.151217	3.10932	0.00187518	0.00829624	NOT
SMAD2	991.513	0.543663	0.175395	3.09966	0.00193745	0.00852012	NOT
BAX	1256.84	0.518569	0.167408	3.09762	0.00195078	0.00852737	NOT
CD84	403.28	-0.564158	0.182826	-3.08577	0.00203024	0.00882189	NOT
CARD9	88.526	-0.437555	0.141902	-3.0835	0.00204584	0.00883705	NOT
GZMK	183.114	-0.852488	0.277314	-3.07409	0.00211142	0.00901368	NOT
KIR_Activating_Subgroup_2	15.803	0.477439	0.15529	3.0745	0.00210856	0.00901368	NOT
GZMM	40.8487	-0.534678	0.174066	-3.07169	0.00212852	0.00903382	NOT
IL3	13.7044	0.548308	0.178875	3.06532	0.00217437	0.0091751	NOT
MASP2	17.5924	0.473376	0.155751	3.03932	0.00237115	0.00994794	NOT
TNFRSF18	165.28	-0.730551	0.241501	-3.02504	0.00248599	0.0103701	NOT
TAB1	571.352	0.560047	0.185506	3.01902	0.00253594	0.0105184	NOT
KIR3DL2	13.4941	0.420411	0.139396	3.01595	0.00256172	0.0105653	NOT
PTPRC	796.442	-0.53779	0.179191	-3.00122	0.002689	0.0110279	NOT
CD34	150.961	0.613221	0.204799	2.99426	0.00275111	0.0112196	NOT
TNFRSF13B	44.9033	-0.904947	0.302418	-2.99237	0.0027682	0.0112266	NOT
BLNK	97.7389	-0.548344	0.183652	-2.98578	0.00282859	0.0113736	NOT
CD59	7357.51	0.657877	0.220393	2.98502	0.0028356	0.0113736	NOT
ELK1	210.696	0.49451	0.166178	2.97579	0.00292235	0.0116574	NOT
LAMP2	2427.34	0.53402	0.180146	2.96436	0.00303309	0.0120334	NOT
SEMG1	14.2115	0.426284	0.144252	2.95513	0.0031254	0.0123327	NOT
IL17A	12.455	0.738253	0.249992	2.9531	0.00314599	0.0123472	NOT
DUSP4	1286.87	1.22646	0.416555	2.94429	0.00323701	0.0126365	UP
IL24	26.9847	0.785749	0.267626	2.936	0.00332476	0.01291	NOT
BCL2	522.44	0.743411	0.254424	2.92194	0.00347863	0.013436	NOT
IFITM2	2427.89	0.466415	0.159725	2.92012	0.00349895	0.0134433	NOT
IL5	8.71726	0.546722	0.187624	2.91392	0.00356916	0.0136413	NOT
CD63	12229.9	0.757568	0.261143	2.90097	0.00372012	0.0141442	NOT
CD3EAP	224.076	0.479915	0.165624	2.89762	0.0037601	0.0142221	NOT
CCL27	31.9044	0.892718	0.308809	2.89084	0.00384216	0.0144576	NOT
LY86	124.265	-0.630144	0.219413	-2.87196	0.00407934	0.0152714	NOT
CASP3	445.419	0.525967	0.183317	2.86916	0.0041156	0.0153285	NOT
CTSS	2471.87	-0.574945	0.200818	-2.86301	0.00419638	0.01555	NOT
IL13	26.2043	0.549722	0.192483	2.85595	0.00429083	0.0158197	NOT
GAGE1	28.9235	0.453194	0.15946	2.84205	0.00448247	0.0162796	NOT
IRF1	441.036	-0.508742	0.178917	-2.84344	0.00446289	0.0162796	NOT
TLR3	113.325	0.610403	0.214551	2.84503	0.00444074	0.0162796	NOT
STAT6	3853.6	0.460835	0.162776	2.8311	0.00463888	0.0166817	NOT
TLR8	80.179	-0.526516	0.185918	-2.83199	0.00462598	0.0166817	NOT
IL17B	12.3962	0.472459	0.167027	2.82864	0.00467466	0.016728	NOT
IRF4	899.296	1.05135	0.372276	2.82412	0.00474099	0.0168826	UP
LIF	299.26	-0.965157	0.342262	-2.81994	0.00480333	0.0170215	NOT
FOXP3	72.8244	-0.409148	0.145363	-2.81467	0.00488268	0.0171514	NOT
SPP1	8675.14	1.13252	0.402403	2.81439	0.00488697	0.0171514	UP
IFNA2	14.4336	0.376243	0.134749	2.79217	0.00523554	0.0182868	NOT
CD40LG	61.7676	-0.657141	0.235825	-2.78656	0.00532715	0.0185182	NOT
PRM1	18.3048	0.459919	0.16539	2.78082	0.00542221	0.0187593	NOT
ENTPD1	352.933	0.659098	0.238519	2.76329	0.00572217	0.0197037	NOT
HLA-DRB3	7862.58	-0.514685	0.187969	-2.73814	0.00617872	0.0210211	NOT
KLRC2	66.6135	-0.560737	0.204635	-2.74018	0.00614064	0.0210211	NOT
MAP2K4	249.792	0.357418	0.130564	2.73748	0.00619116	0.0210211	NOT
RELA	295.454	0.338105	0.124156	2.72322	0.00646492	0.021849	NOT
NOS2A	59.1608	0.924075	0.340738	2.71198	0.00668828	0.0224997	NOT
CHUK	575.665	0.370441	0.137244	2.69915	0.00695172	0.0232787	NOT
CCL19	1101.95	-1.00342	0.373505	-2.68649	0.00722072	0.0240691	DOWN
PNMA1	397.042	0.457016	0.171259	2.66857	0.00761747	0.0251618	NOT
TBX21	58.7597	-0.440701	0.16514	-2.66865	0.00761568	0.0251618	NOT
CD99	5883.14	0.571233	0.214504	2.66304	0.0077438	0.0254638	NOT
IL12RB2	132.375	0.888138	0.33556	2.64673	0.00812733	0.0264864	NOT
KIR3DL1	20.2223	0.353113	0.133398	2.64707	0.00811914	0.0264864	NOT
APOE	9631.11	1.02096	0.386473	2.64174	0.00824825	0.026761	UP
CD4	611.156	-0.435054	0.164829	-2.63943	0.00830464	0.0268247	NOT
KLRB1	89.4828	-0.584538	0.221628	-2.63747	0.00835266	0.026861	NOT
SMPD3	119.06	0.431371	0.16383	2.63303	0.00846267	0.0270954	NOT
CD164	2047.72	0.383795	0.146083	2.62724	0.00860814	0.0272032	NOT
MAGEA4	67.6789	-1.25544	0.47785	-2.62727	0.00860735	0.0272032	DOWN
TNFSF11	36.7234	-0.644365	0.245041	-2.62962	0.00854812	0.0272032	NOT
CCL20	418.561	-1.21111	0.461972	-2.62161	0.00875147	0.027537	DOWN
IL32	21749.1	0.461224	0.176338	2.61558	0.00890771	0.0279083	NOT
PRKCD	1006.48	0.411984	0.157732	2.61193	0.00900338	0.0280875	NOT
KIR_Activating_Subgroup_1	11.6857	0.567653	0.218135	2.6023	0.00926012	0.0287655	NOT
ITCH	1377.83	0.357379	0.137422	2.6006	0.009306	0.0287855	NOT
IGLL1	15.3723	0.502283	0.194019	2.58883	0.00963016	0.0296625	NOT
CD274	87.9962	-0.710994	0.275632	-2.5795	0.00989429	0.030348	NOT
CTSW	64.154	-0.49307	0.192744	-2.55816	0.0105227	0.0317761	NOT
CXCL9	1607.65	-1.00353	0.391929	-2.5605	0.0104522	0.0317761	DOWN
ITGAM	213.968	-0.477085	0.186522	-2.55779	0.010534	0.0317761	NOT
PSEN1	752.878	0.282474	0.110283	2.56137	0.0104261	0.0317761	NOT
IRAK4	312.466	0.410967	0.161108	2.55088	0.0107451	0.0322794	NOT
HMGB1	2884.32	0.460929	0.180876	2.54831	0.0108247	0.0322817	NOT
IL11RA	166.773	0.549841	0.215793	2.548	0.0108343	0.0322817	NOT
LAMP1	3974.25	0.373497	0.146809	2.54411	0.0109557	0.0323237	NOT
LTK	124.204	0.794138	0.312247	2.5433	0.0109812	0.0323237	NOT
RORC	137.118	-1.00764	0.395896	-2.5452	0.0109214	0.0323237	DOWN
ATG5	496.919	0.378965	0.149832	2.52927	0.0114301	0.03351	NOT
ECSIT	288.836	0.475597	0.1882	2.52708	0.0115015	0.0335845	NOT
CCR2	77.6158	-0.483319	0.1916	-2.52254	0.011651	0.0337642	NOT
CLEC4A	167.176	-0.29813	0.118193	-2.5224	0.0116556	0.0337642	NOT
IL12A	38.9439	0.417597	0.166024	2.51528	0.0118938	0.0343181	NOT
ITGAE	232.319	0.391668	0.155999	2.5107	0.0120491	0.0346292	NOT
RAG1	46.9215	0.601119	0.239739	2.50738	0.0121629	0.0348192	NOT
IL4	14.939	0.375126	0.149936	2.5019	0.0123528	0.0352249	NOT
MASP1	24.4368	0.507539	0.203866	2.48957	0.0127898	0.0363291	NOT
CTAGE1	11.5013	0.489459	0.197057	2.48384	0.0129973	0.0367754	NOT
BCL6	648.61	0.470061	0.190844	2.46306	0.0137756	0.038827	NOT
F12	96.7191	0.816742	0.332606	2.45558	0.0140657	0.0394922	NOT
MEF2C	854.637	0.596234	0.243245	2.45117	0.0142393	0.0398264	NOT
LGALS3	5419.07	0.6186	0.253336	2.44182	0.0146136	0.0407172	NOT
ITGA2B	90.3919	0.326113	0.133666	2.43976	0.0146969	0.0407937	NOT
AKT3	1427.1	0.671611	0.276186	2.43173	0.0150268	0.0413944	NOT
CD1C	66.6207	-0.618921	0.254387	-2.43299	0.0149748	0.0413944	NOT
BIRC5	678.345	0.691136	0.285059	2.42454	0.0153278	0.0419076	NOT
MAPKAPK2	799.751	0.257037	0.105979	2.42537	0.015293	0.0419076	NOT
MNX1	20.76	0.734571	0.303493	2.42039	0.015504	0.042231	NOT
STAT5B	533.94	0.283307	0.117143	2.41847	0.0155861	0.0422967	NOT
LILRB1	149.964	-0.484646	0.200716	-2.41459	0.0157529	0.042591	NOT
BST1	308.578	0.57908	0.24025	2.41032	0.0159384	0.042807	NOT
C2	670.276	-0.628829	0.261208	-2.40738	0.0160673	0.042807	NOT
LAG3	134.814	-0.625473	0.259783	-2.40767	0.0160546	0.042807	NOT
TAL1	54.3979	0.448752	0.186271	2.40913	0.0159907	0.042807	NOT
CCR5	80.7663	-0.515731	0.214936	-2.39946	0.0164193	0.0434278	NOT
PRAME	2004.19	1.22298	0.509662	2.39959	0.0164133	0.0434278	UP
CARD11	269.935	-0.633209	0.264569	-2.39336	0.0166951	0.0438199	NOT
CXCL2	797.46	-0.855518	0.35802	-2.38958	0.0168676	0.0438199	NOT
FADD	176.241	0.429901	0.179814	2.39081	0.0168113	0.0438199	NOT
IFNA7	21.1713	0.386411	0.161613	2.39097	0.016804	0.0438199	NOT
RUNX3	586.579	0.75703	0.316627	2.39092	0.0168064	0.0438199	NOT
NCF4	228.156	-0.297517	0.124898	-2.38208	0.0172151	0.044564	NOT
CYFIP2	306.007	-0.567868	0.238526	-2.38074	0.0172781	0.0445689	NOT
PYCARD	277.485	0.589247	0.247724	2.37865	0.0173763	0.0446643	NOT
CDKN1A	886.651	0.495837	0.208583	2.37717	0.0174461	0.0446866	NOT
C1QB	3282.16	-0.564523	0.237953	-2.37241	0.0176725	0.0449967	NOT
ITGB1	7395.71	0.398146	0.16785	2.37203	0.0176905	0.0449967	NOT
CCR9	11.0947	0.450331	0.190056	2.36947	0.0178137	0.0450061	NOT
PSMB9	1113.61	-0.452437	0.190951	-2.36939	0.0178175	0.0450061	NOT
IL10	41.2833	0.412967	0.17451	2.36644	0.0179603	0.0452105	NOT
FCER1G	1317.96	-0.450353	0.190782	-2.36057	0.0182469	0.0457741	NOT
FLT3LG	178.397	-0.339043	0.143912	-2.35591	0.0184775	0.0461936	NOT
RELB	225.172	-0.315844	0.134273	-2.35225	0.01866	0.0464908	NOT
BATF	91.4993	-0.452144	0.193026	-2.34239	0.0191606	0.0475714	NOT
PDCD1LG2	90.66	-0.390367	0.166741	-2.34116	0.0192241	0.0475714	NOT
TNFSF15	116.938	-0.568487	0.243712	-2.33262	0.019668	0.0485057	NOT
TNFSF14	84.3976	-0.489565	0.210633	-2.32426	0.0201118	0.0494331	NOT
CXCL16	562.538	-0.349248	0.150461	-2.32119	0.0202767	0.0496712	NOT
EP300	1326.77	0.307518	0.132633	2.31856	0.0204187	0.0498517	NOT
C1QBP	2103.1	0.503811	0.21784	2.31276	0.020736	0.05029	NOT
CCR3	20.3355	0.400292	0.173003	2.31379	0.0206794	0.05029	NOT
IL23R	17.5675	0.434194	0.187908	2.31067	0.0208508	0.050401	NOT
C5	119.356	0.550241	0.238489	2.30719	0.021044	0.0507001	NOT
CXCL1	758.453	1.00776	0.438933	2.29592	0.0216805	0.051891	NOT
RORA	449.706	0.512188	0.223086	2.29592	0.0216804	0.051891	NOT
IFNA17	12.8988	0.341849	0.149032	2.29379	0.0218023	0.0520121	NOT
CASP1	435.424	0.579536	0.253287	2.28806	0.0221341	0.0526316	NOT
ADA	209.452	0.51145	0.223863	2.28465	0.0223332	0.0529325	NOT
CX3CR1	69.1661	-0.509829	0.226143	-2.25446	0.0241673	0.0570942	NOT
CLEC7A	168.293	-0.433014	0.19235	-2.25118	0.024374	0.0573967	NOT
IL1RAP	913.871	0.643301	0.286168	2.24798	0.0245773	0.0576896	NOT
IL1A	78.637	-0.950688	0.423755	-2.24349	0.0248655	0.057993	NOT
TLR7	57.8673	-0.315188	0.140484	-2.24359	0.0248589	0.057993	NOT
IL12B	23.1281	0.257741	0.115017	2.24088	0.0250336	0.0581991	NOT
IL1R2	98.1928	0.769685	0.3439	2.2381	0.0252142	0.0582481	NOT
MAP3K1	826.222	0.381224	0.170251	2.23918	0.0251439	0.0582481	NOT
IKBKE	415.564	-0.382173	0.171553	-2.22772	0.0258992	0.059454	NOT
TANK	1294.6	0.256186	0.114984	2.22801	0.0258799	0.059454	NOT
S100B	2881.24	1.34541	0.606896	2.21687	0.0266322	0.0609452	NOT
IRF3	286.752	0.317115	0.143135	2.21549	0.0267263	0.0609695	NOT
C8B	26.6056	0.346828	0.157765	2.19839	0.0279214	0.0634973	NOT
CCR4	38.6915	-0.268558	0.122267	-2.19649	0.0280572	0.063608	NOT
CAMP	33.2727	0.339347	0.156014	2.1751	0.0296223	0.0669483	NOT
CFD	376.402	0.632635	0.291487	2.17037	0.029979	0.0675452	NOT
POU2AF1	66.0056	-0.670905	0.310916	-2.15784	0.0309405	0.0694971	NOT
GZMA	272.266	-0.512765	0.237892	-2.15545	0.0311263	0.0697	NOT
IL15RA	277.654	-0.359738	0.167027	-2.15377	0.0312583	0.0697815	NOT
HCK	517.064	-0.39172	0.182425	-2.14729	0.0317704	0.0705232	NOT
NLRC5	479.093	-0.289947	0.13504	-2.14712	0.0317837	0.0705232	NOT
IL17RB	64.3022	-0.67892	0.318704	-2.13025	0.0331507	0.0731119	NOT
IL5RA	63.8742	0.515903	0.242114	2.13083	0.0331031	0.0731119	NOT
IFNAR1	227.734	0.320883	0.151061	2.1242	0.0336535	0.073997	NOT
ELANE	24.3587	0.309029	0.1464	2.11085	0.0347848	0.0760266	NOT
IL9	11.6475	0.346301	0.164054	2.1109	0.0347811	0.0760266	NOT
ROPN1	24.3939	0.265478	0.125865	2.10922	0.0349253	0.0761059	NOT
FCGR2B	334.627	-0.448589	0.213207	-2.10401	0.0353776	0.076862	NOT
IL18	239.905	-0.495725	0.239157	-2.0728	0.0381911	0.0827285	NOT
CCL7	18.1694	0.435999	0.211025	2.06611	0.0388184	0.0838385	NOT
IL34	74.2596	0.452789	0.219413	2.06364	0.0390518	0.0840939	NOT
CTSL	1150.85	0.507184	0.246086	2.06101	0.0393024	0.0843845	NOT
CXCL6	172.268	0.981378	0.476514	2.0595	0.0394467	0.084446	NOT
KLRC1	60.3154	-0.304265	0.147839	-2.05808	0.0395827	0.0844894	NOT
PRF1	234.354	-0.471205	0.231601	-2.03455	0.0418957	0.0891658	NOT
OSM	55.7183	0.605124	0.298891	2.02456	0.0429121	0.0907995	NOT
TNFSF8	47.7955	-0.235065	0.116045	-2.02563	0.0428024	0.0907995	NOT
DOCK9	920.836	0.449728	0.22258	2.02053	0.0433286	0.0914158	NOT
LRRN3	154.442	0.315425	0.156226	2.01903	0.0434839	0.0914791	NOT
IDO1	480.229	-0.81928	0.406617	-2.01487	0.0439187	0.0921282	NOT
C1QA	1223.11	-0.496049	0.248127	-1.99917	0.0455896	0.0953593	NOT
IL25	13.0442	0.322691	0.161606	1.99678	0.0458487	0.0956273	NOT
MAGEC1	121.086	-1.03006	0.516486	-1.99437	0.046112	0.0959024	NOT
CCL1	13.1364	0.356618	0.178935	1.993	0.0462612	0.0959395	NOT
TNFAIP3	831.919	-0.419945	0.210953	-1.99071	0.0465132	0.0961888	NOT
NT5E	378.5	-0.544373	0.273941	-1.98719	0.0469016	0.0967179	NOT
MST1R	230.942	-0.716575	0.361001	-1.98497	0.0471479	0.096952	NOT
FPR2	68.6253	0.58011	0.293141	1.97895	0.0478218	0.0980616	NOT
MAP3K7	716.021	0.24797	0.1258	1.97114	0.0487074	0.0995977	NOT
ICAM3	336.665	-0.282965	0.143799	-1.96779	0.0490921	0.0998252	NOT
IFI16	2592.77	0.501401	0.254791	1.96789	0.0490808	0.0998252	NOT
ETS1	1656.14	0.416926	0.212349	1.9634	0.0496002	0.1003	NOT
ITGA6	1136.55	0.631941	0.321827	1.96361	0.0495755	0.1003	NOT
TNFRSF4	80.5358	-0.341504	0.174193	-1.96049	0.049938	0.100704	NOT
LRP1	2392.36	0.38423	0.197284	1.9476	0.0514624	0.103492	NOT
F2RL1	195.715	0.627585	0.322581	1.94551	0.0517134	0.103711	NOT
IFI35	348.876	0.276925	0.143036	1.93605	0.0528613	0.105434	NOT
LYN	203.066	-0.29314	0.15133	-1.9371	0.0527334	0.105434	NOT
ENG	1048.67	0.341459	0.177697	1.92157	0.0546593	0.108723	NOT
IFNA8	9.15485	0.290125	0.151108	1.91999	0.0548595	0.108825	NOT
STAT2	3089.29	0.285381	0.149228	1.91239	0.0558261	0.110442	NOT
CDK1	523.799	0.555739	0.291047	1.90945	0.0562042	0.110889	NOT
ARG2	81.5544	0.481215	0.252788	1.90363	0.0569586	0.112075	NOT
MAF	476.581	0.368694	0.194569	1.89493	0.0581018	0.114017	NOT
IKBKB	609.615	0.321737	0.170643	1.88544	0.0593703	0.116194	NOT
IRGM	19.8911	-0.281136	0.151515	-1.8555	0.0635248	0.123992	NOT
IRF2	452.414	0.250723	0.135669	1.84805	0.0645953	0.125746	NOT
TLR5	93.6689	-0.441557	0.241651	-1.82725	0.0676618	0.131365	NOT
CD36	1103.32	0.610026	0.335953	1.81581	0.0693996	0.134218	NOT
LBP	29.8577	0.582171	0.320727	1.81516	0.0694992	0.134218	NOT
TRAF2	615.085	0.304203	0.168045	1.81025	0.0702577	0.135325	NOT
CDH5	304.252	0.363926	0.201624	1.80497	0.0710793	0.136547	NOT
PVR	596.178	0.345633	0.19196	1.80055	0.0717738	0.137519	NOT
MERTK	475.238	0.429985	0.239095	1.79839	0.072116	0.137813	NOT
ANP32B	1905.6	0.359063	0.200524	1.79062	0.0733539	0.139449	NOT
C6	58.1651	0.510811	0.285205	1.79103	0.073288	0.139449	NOT
IKBKG	507.146	0.236701	0.132283	1.78935	0.073558	0.139474	NOT
SLAMF7	193.635	-0.497968	0.278664	-1.78698	0.0739401	0.139835	NOT
CLEC4C	47.5958	-0.425206	0.24025	-1.76985	0.0767524	0.144778	NOT
TYK2	569.799	0.197506	0.11169	1.76834	0.0770035	0.144878	NOT
IFNL2	16.7924	0.290296	0.164508	1.76464	0.0776251	0.145672	NOT
CCL25	15.0159	0.280266	0.160086	1.75072	0.0799935	0.149731	NOT
CCL14	380.024	0.587058	0.337959	1.73707	0.0823754	0.153796	NOT
IL6R	419.85	0.359388	0.207216	1.73437	0.0828527	0.154292	NOT
PTGS2	300.151	0.663011	0.383014	1.73103	0.0834456	0.155001	NOT
TNFSF18	25.6006	0.454072	0.262624	1.72898	0.0838128	0.155288	NOT
CD70	36.4818	-0.447511	0.259888	-1.72194	0.0850803	0.157237	NOT
STAT3	4411.19	0.217552	0.12655	1.7191	0.0855969	0.157792	NOT
PDGFRB	1380.92	0.416045	0.243273	1.7102	0.0872295	0.160397	NOT
CKLF	971.3	0.282082	0.165991	1.69938	0.0892471	0.163694	NOT
TICAM1	294.838	0.281696	0.166863	1.68819	0.0913756	0.167178	NOT
IL18R1	97.8045	-0.294483	0.174657	-1.68606	0.0917842	0.167506	NOT
BTK	125.974	-0.337981	0.201115	-1.68053	0.0928538	0.169036	NOT
CXCL5	99.8939	0.661342	0.394388	1.67688	0.0935656	0.169527	NOT
HAVCR2	202.471	-0.315836	0.18836	-1.67677	0.0935883	0.169527	NOT
MAPK14	1373.07	0.291289	0.173955	1.6745	0.0940317	0.169909	NOT
IL1RL1	93.3551	0.517756	0.31238	1.65745	0.0974275	0.17561	NOT
HLA-DQA1	1931	-1.02312	0.621268	-1.64683	0.0995935	0.179072	NOT
GZMB	253.697	-0.513409	0.312316	-1.64388	0.100202	0.179723	NOT
NOTCH1	538.491	0.302613	0.18455	1.63974	0.10106	0.18079	NOT
SPANXB1	15.7356	0.321018	0.195908	1.63862	0.101292	0.18079	NOT
SIGIRR	358.293	-0.345642	0.211393	-1.63507	0.102035	0.181672	NOT
CCL4	264.681	-0.39489	0.241925	-1.63228	0.10262	0.182269	NOT
CTCFL	16.4363	0.533153	0.327989	1.62552	0.104052	0.184364	NOT
CXCL11	182.922	-0.54813	0.338158	-1.62093	0.105033	0.185652	NOT
CXCR4	1911.92	-0.409112	0.252879	-1.61782	0.105701	0.186381	NOT
MAGEC2	169.734	0.856916	0.530458	1.61542	0.106219	0.186843	NOT
LTF	361.551	0.810285	0.502904	1.61121	0.107134	0.187999	NOT
JAK2	783.487	-0.181527	0.113428	-1.60037	0.109517	0.19172	NOT
CEACAM1	345.647	0.605977	0.381876	1.58684	0.112548	0.196086	NOT
PRG2	103.574	0.454921	0.28665	1.58703	0.112506	0.196086	NOT
CMA1	43.827	0.502176	0.318032	1.57901	0.114333	0.198722	NOT
C4B	1222.44	-0.551228	0.350422	-1.57304	0.11571	0.200446	NOT
HLA-B	10575.2	-0.267791	0.170315	-1.57233	0.115874	0.200446	NOT
AIRE	25.3686	-0.381704	0.243195	-1.56954	0.116523	0.201092	NOT
JAK1	1303.07	0.192879	0.123508	1.56168	0.118364	0.203787	NOT
HLA-DQB1	388.485	-0.758218	0.486648	-1.55804	0.119223	0.204783	NOT
TLR1	399.341	-0.234245	0.151021	-1.55107	0.120885	0.20715	NOT
NFATC3	502.877	0.225847	0.145899	1.54796	0.121631	0.207941	NOT
GZMH	57.5905	-0.311143	0.203079	-1.53213	0.125491	0.214038	NOT
IFNB1	12.5467	0.236132	0.155584	1.51771	0.129088	0.219659	NOT
TFEB	126.59	-0.190595	0.125686	-1.51644	0.129409	0.219694	NOT
IL2RA	193.609	-0.290087	0.191474	-1.51502	0.129767	0.21979	NOT
CD1E	25.2494	-0.367235	0.24357	-1.50772	0.131627	0.222425	NOT
TP53	916.062	0.324689	0.216402	1.5004	0.133511	0.225088	NOT
SPA17	285.499	0.412003	0.27502	1.49809	0.134111	0.225578	NOT
TNFSF12	543.708	0.232919	0.156101	1.49211	0.13567	0.227676	NOT
CCL11	104.431	0.580685	0.38998	1.48901	0.136484	0.228517	NOT
HLA-DRB4	732.043	-0.82769	0.557843	-1.48373	0.13788	0.230326	NOT
PPBP	131.252	0.574841	0.391507	1.46828	0.142029	0.236715	NOT
CCND3	543.438	0.25204	0.17236	1.46229	0.143661	0.23889	NOT
CTSH	1556.81	-0.331773	0.228538	-1.45172	0.146581	0.242639	NOT
SERPINB2	70.394	0.549162	0.377978	1.45289	0.146253	0.242639	NOT
PMCH	16.7041	0.217186	0.150335	1.44468	0.148547	0.245337	NOT
EGR2	158.219	-0.319434	0.221307	-1.4434	0.148907	0.245377	NOT
IL6ST	3115.75	0.221077	0.154505	1.43087	0.152468	0.250679	NOT
CEACAM6	2907.82	-0.895293	0.630026	-1.42104	0.155305	0.25477	NOT
RUNX1	863.759	-0.300341	0.214088	-1.40289	0.160651	0.262948	NOT
TNFRSF1B	322.668	-0.190973	0.136857	-1.39542	0.16289	0.266018	NOT
VCAM1	431.474	-0.3338	0.239585	-1.39324	0.163547	0.266494	NOT
ICAM2	191.575	-0.236782	0.17078	-1.38648	0.165602	0.269241	NOT
KLRF1	36.8002	-0.353774	0.255903	-1.38245	0.166832	0.270639	NOT
REPS1	668.18	0.244291	0.177987	1.37252	0.1699	0.275005	NOT
IL23A	46.9234	-0.335091	0.244361	-1.37129	0.170284	0.275016	NOT
ATG16L1	423.686	0.172346	0.125853	1.36942	0.170868	0.27535	NOT
NFATC2	807.803	0.377244	0.275964	1.36701	0.171623	0.275843	NOT
STAT1	1958.19	-0.274961	0.201285	-1.36603	0.17193	0.275843	NOT
FUT7	35.1417	-0.260116	0.191689	-1.35697	0.174791	0.279819	NOT
CSF1	253.958	-0.220118	0.162445	-1.35503	0.175408	0.280192	NOT
IL12RB1	116.658	-0.261333	0.19342	-1.35111	0.176659	0.281574	NOT
TGFB1	1374.27	-0.207221	0.154226	-1.34362	0.17907	0.284796	NOT
MIF	6579.9	0.349671	0.261241	1.3385	0.180734	0.286817	NOT
THBD	984.493	0.394626	0.295774	1.33421	0.182134	0.288411	NOT
CD46	4507.45	0.280354	0.210929	1.32914	0.183802	0.290424	NOT
DMBT1	949.534	-0.817045	0.615999	-1.32637	0.184716	0.291236	NOT
TFRC	2839.9	-0.471711	0.356049	-1.32485	0.185222	0.291406	NOT
CFB	551.039	-0.47309	0.35801	-1.32144	0.186354	0.292555	NOT
LAIR2	154.979	-0.245746	0.186635	-1.31672	0.187932	0.2944	NOT
MFGE8	3183.27	0.313552	0.23842	1.31512	0.188468	0.294607	NOT
PPARG	112.31	0.393037	0.299447	1.31254	0.189337	0.295202	NOT
TNFRSF17	115.815	-0.375446	0.286251	-1.31159	0.189657	0.295202	NOT
MEFV	28.5055	0.227941	0.174784	1.30413	0.19219	0.298508	NOT
NLRP3	86.8279	-0.240989	0.185678	-1.29789	0.194327	0.301186	NOT
KIR3DL3	12.3185	0.246931	0.190791	1.29425	0.195579	0.302485	NOT
MUC1	1855.76	-0.642686	0.499148	-1.28757	0.197897	0.305422	NOT
TAP1	949.764	-0.235186	0.183672	-1.28047	0.200381	0.308603	NOT
PBK	149.078	0.397333	0.310977	1.27769	0.201358	0.309455	NOT
S100A12	63.7606	0.481192	0.377176	1.27578	0.202035	0.309844	NOT
TNFSF10	1219.36	-0.332111	0.261069	-1.27212	0.203332	0.311179	NOT
CD58	751.871	0.217049	0.170912	1.26995	0.204104	0.311707	NOT
TTK	213.494	0.368922	0.295435	1.24874	0.211759	0.322723	NOT
CCRL2	100.431	-0.196225	0.157564	-1.24537	0.212997	0.323933	NOT
F13A1	1671.74	0.404114	0.325806	1.24035	0.214845	0.326064	NOT
SLAMF1	322.06	-0.120785	0.0976578	-1.23682	0.216153	0.327369	NOT
LTBR	2041.5	0.282192	0.228541	1.23476	0.216921	0.327851	NOT
TLR6	103.684	-0.229789	0.18675	-1.23046	0.218526	0.329594	NOT
MYD88	959.557	0.142171	0.116788	1.21734	0.223476	0.336366	NOT
CXCL3	171.991	-0.384512	0.316646	-1.21433	0.224623	0.336705	NOT
ITGAX	907.29	-0.209466	0.172373	-1.21519	0.224294	0.336705	NOT
CD1D	54.1422	-0.226187	0.186922	-1.21006	0.226255	0.338455	NOT
CCL17	74.4095	-0.368661	0.305055	-1.20851	0.226853	0.338656	NOT
FYN	849.841	0.248889	0.207569	1.19907	0.230502	0.342257	NOT
IRF5	173.171	-0.203383	0.16968	-1.19863	0.230672	0.342257	NOT
THY1	1323.63	0.28953	0.241459	1.19909	0.230493	0.342257	NOT
IL8	2279.12	0.555166	0.4683	1.18549	0.235824	0.348715	NOT
MPPED1	36.3288	0.355753	0.300189	1.1851	0.23598	0.348715	NOT
CEACAM8	25.37	-0.320299	0.272035	-1.17742	0.23903	0.351797	NOT
SPINK5	431.402	0.594734	0.504906	1.17791	0.238832	0.351797	NOT
KLRD1	43.6766	-0.213601	0.181619	-1.17609	0.239559	0.351867	NOT
IL19	19.6107	0.223014	0.190435	1.17108	0.241567	0.354105	NOT
C4BPA	183.727	-0.691355	0.594305	-1.1633	0.244708	0.35799	NOT
LILRA4	21.7679	-0.318754	0.274488	-1.16127	0.245533	0.358478	NOT
GATA3	23.4828	0.215624	0.186952	1.15336	0.248761	0.362467	NOT
CXCL10	289.859	-0.422555	0.366889	-1.15172	0.249434	0.362723	NOT
ISG20	436.457	0.287532	0.250348	1.14853	0.250749	0.363911	NOT
CSF3R	288.518	-0.285241	0.248922	-1.14591	0.251834	0.364037	NOT
TNFSF13	132.098	-0.196024	0.170935	-1.14678	0.251473	0.364037	NOT
TLR2	402.141	-0.204344	0.178865	-1.14245	0.253268	0.365386	NOT
TAPBP	2227.76	-0.126338	0.112275	-1.12526	0.26048	0.375049	NOT
RPS6	31849.3	0.23115	0.205868	1.12281	0.261518	0.375804	NOT
ATG7	517.449	0.118859	0.106236	1.11883	0.263214	0.376095	NOT
IL4R	665.791	-0.214783	0.191993	-1.1187	0.263266	0.376095	NOT
IRAK2	144.08	-0.245651	0.219306	-1.12013	0.26266	0.376095	NOT
A2M	8320.82	-0.296245	0.266447	-1.11183	0.266209	0.379556	NOT
HLA-C	6070.91	-0.187795	0.169654	-1.10693	0.268323	0.381824	NOT
ITGA5	916.468	0.256756	0.233571	1.09926	0.271654	0.385813	NOT
DEFB1	35.1279	0.286053	0.261896	1.09224	0.274728	0.38942	NOT
MCAM	1063.64	0.349319	0.321203	1.08753	0.276802	0.3916	NOT
C1S	1795.43	-0.268184	0.247371	-1.08414	0.278304	0.392964	NOT
CREB5	271.629	0.261299	0.242793	1.07622	0.281828	0.39717	NOT
MAP4K2	319.041	0.188112	0.176168	1.0678	0.285609	0.401724	NOT
MAP2K1	744.341	0.149026	0.140889	1.05776	0.290166	0.407348	NOT
HLA-G	1199.76	-0.197499	0.190209	-1.03833	0.299119	0.41876	NOT
KIR_Inhibiting_Subgroup_2	16.9795	0.151403	0.145912	1.03763	0.299442	0.41876	NOT
DPP4	293.733	-0.352017	0.340837	-1.0328	0.301697	0.421106	NOT
CCL3L1	259.271	-0.265337	0.259046	-1.02429	0.3057	0.424878	NOT
EOMES	22.9926	0.193163	0.188875	1.0227	0.306447	0.424878	NOT
IL18RAP	52.3357	-0.224731	0.219089	-1.02575	0.305008	0.424878	NOT
IL7	38.9607	-0.160223	0.156945	-1.02088	0.307309	0.424878	NOT
LY96	329.534	0.222727	0.217912	1.0221	0.306735	0.424878	NOT
CASP10	25.474	0.152984	0.15056	1.0161	0.309583	0.427144	NOT
PASD1	16.1184	-0.280064	0.275932	-1.01497	0.310118	0.427144	NOT
CD86	127.146	-0.144621	0.143579	-1.00726	0.313812	0.431418	NOT
IL27	12.7009	0.145957	0.145649	1.00212	0.316286	0.434001	NOT
MRC1	768.961	-0.297589	0.2986	-0.996615	0.318952	0.436838	NOT
CCL28	29.4633	0.327528	0.330246	0.99177	0.32131	0.439243	NOT
FOS	4548.22	0.336736	0.341961	0.984721	0.324761	0.443132	NOT
SBNO2	1063.68	0.159031	0.16292	0.97613	0.329	0.448078	NOT
NCAM1	105.501	0.355561	0.365745	0.972156	0.330973	0.449926	NOT
IL13RA1	1614.45	0.1481	0.153603	0.964173	0.334959	0.454499	NOT
LILRA1	25.5037	0.13885	0.145431	0.954748	0.339705	0.460083	NOT
C7	838.315	-0.445017	0.469982	-0.94688	0.3437	0.463354	NOT
FCGR1A	38.5432	-0.142201	0.150232	-0.946541	0.343873	0.463354	NOT
NFKBIA	3470.93	-0.206997	0.218756	-0.946243	0.344025	0.463354	NOT
IL22RA2	24.8861	-0.202834	0.217277	-0.933527	0.350548	0.471271	NOT
C3	1414.27	-0.331623	0.358519	-0.924981	0.354976	0.476346	NOT
ITGA2	942.859	0.34715	0.376411	0.922263	0.356391	0.477368	NOT
USP9Y	74.6585	0.321032	0.351539	0.913219	0.361127	0.482826	NOT
FOXJ1	314.11	0.368294	0.404879	0.909639	0.363013	0.48446	NOT
DDX58	369.265	0.18084	0.199668	0.905707	0.365091	0.486343	NOT
CXCR2	67.7772	0.268785	0.297698	0.902879	0.36659	0.487451	NOT
CDH1	4042.44	0.313765	0.351655	0.892253	0.372257	0.494087	NOT
MAGEA12	42.9708	-0.355186	0.399106	-0.889954	0.373491	0.494824	NOT
BCL2L1	1523.72	0.14434	0.163067	0.88516	0.376071	0.49734	NOT
EGR1	767.999	0.252773	0.289235	0.873938	0.382152	0.504468	NOT
TXK	35.04	-0.164185	0.188841	-0.869434	0.38461	0.506796	NOT
TLR9	38.7943	-0.149709	0.173626	-0.86225	0.38855	0.511066	NOT
SLC11A1	461.175	-0.272699	0.316984	-0.860292	0.389628	0.511198	NOT
TPSAB1	1551.45	-0.319461	0.371672	-0.859525	0.390051	0.511198	NOT
CD160	14.5404	-0.125035	0.146474	-0.853631	0.393309	0.513624	NOT
IFNAR2	1048.01	0.123998	0.145129	0.854399	0.392884	0.513624	NOT
XCL2	66.3171	-0.208852	0.248815	-0.839387	0.401252	0.523061	NOT
ALCAM	1059.27	0.293091	0.351077	0.834832	0.403812	0.525317	NOT
MME	219.944	0.348966	0.41855	0.83375	0.404422	0.525317	NOT
TNFRSF10C	159.508	-0.202905	0.244656	-0.829349	0.406907	0.527605	NOT
CD38	182.986	-0.227406	0.276403	-0.822734	0.410659	0.531527	NOT
VEGFC	198.253	0.169899	0.206899	0.821168	0.411551	0.531738	NOT
CSF2	21.9007	-0.214296	0.263968	-0.811825	0.416892	0.535655	NOT
PECAM1	2079.84	0.162215	0.199995	0.811095	0.417311	0.535655	NOT
SSX4	11.0521	0.171684	0.211597	0.811372	0.417152	0.535655	NOT
TLR4	429.029	0.121623	0.150016	0.810735	0.417518	0.535655	NOT
BCL10	1035.43	0.121242	0.150931	0.803296	0.421804	0.540205	NOT
CCL18	1217.29	-0.297282	0.372535	-0.797999	0.424871	0.54318	NOT
ATM	31.7597	0.116984	0.147012	0.795742	0.426182	0.543903	NOT
CCL2	1287.25	-0.207324	0.26106	-0.794165	0.4271	0.544123	NOT
CLU	22.0703	0.146365	0.185714	0.788119	0.430627	0.547662	NOT
IL2	10.9063	0.112527	0.143196	0.785825	0.43197	0.548414	NOT
IL16	619.04	0.234047	0.299028	0.782692	0.433808	0.549792	NOT
IL3RA	83.1335	-0.128864	0.167441	-0.769609	0.441532	0.55861	NOT
DDX43	61.3001	-0.261817	0.34164	-0.766354	0.443466	0.560086	NOT
LCN2	1445.58	-0.44384	0.581516	-0.763246	0.445317	0.561453	NOT
C1R	3870.55	-0.176893	0.233133	-0.758764	0.447994	0.563854	NOT
MAGEB2	94.8574	-0.368916	0.492252	-0.749446	0.453588	0.569913	NOT
TAP2	945.293	-0.127929	0.175009	-0.73099	0.464785	0.582826	NOT
TNFRSF11A	89.1253	0.148525	0.203492	0.729882	0.465462	0.582826	NOT
PIK3CD	484.976	0.181239	0.250249	0.724236	0.468921	0.586151	NOT
IFI27	3631.4	0.220137	0.306906	0.717279	0.473202	0.590492	NOT
IFIT2	254.543	-0.178439	0.257116	-0.694002	0.487681	0.607521	NOT
LILRB2	238.48	-0.12022	0.174452	-0.689129	0.490742	0.610293	NOT
CCL23	24.7119	-0.147431	0.216819	-0.679973	0.496521	0.616042	NOT
S100A8	6034.22	-0.413174	0.608383	-0.679134	0.497053	0.616042	NOT
PSMB10	667.034	-0.103455	0.153682	-0.673176	0.500836	0.619618	NOT
VEGFA	2341.79	0.21677	0.322615	0.671917	0.501636	0.619618	NOT
HAMP	27.9182	-0.136764	0.205147	-0.666665	0.504986	0.622703	NOT
FCGR3A	927.06	-0.178771	0.270077	-0.661928	0.508018	0.624331	NOT
TXNIP	6594	-0.128096	0.193428	-0.662241	0.507817	0.624331	NOT
IL1R1	696.567	0.117855	0.178716	0.659455	0.509604	0.625228	NOT
IL1RL2	27.3003	0.159568	0.248152	0.643026	0.520208	0.637167	NOT
ICOSLG	200.482	-0.106192	0.167749	-0.633037	0.526709	0.64405	NOT
MAGEA3	762.693	-0.398035	0.639487	-0.622429	0.53366	0.651458	NOT
TNFRSF12A	166.692	-0.141642	0.230028	-0.615759	0.538053	0.655724	NOT
MAP3K5	802.754	0.131206	0.215051	0.610119	0.541783	0.659169	NOT
TPTE	83.3302	0.243114	0.405403	0.599684	0.548717	0.666494	NOT
MSR1	626.417	-0.140415	0.2359	-0.595231	0.551689	0.668992	NOT
IL1B	141.295	-0.205202	0.345645	-0.59368	0.552726	0.669138	NOT
CCL24	15.7216	-0.219616	0.375607	-0.584695	0.558753	0.674198	NOT
CD68	1254.55	-0.128434	0.219497	-0.58513	0.55846	0.674198	NOT
IFIT1	367.047	0.16084	0.276999	0.580653	0.561474	0.676363	NOT
IL11	83.4122	-0.223854	0.394331	-0.56768	0.570252	0.685806	NOT
THBS1	3094.63	0.15749	0.281221	0.560021	0.575465	0.690937	NOT
IFIH1	322.382	-0.0917999	0.165284	-0.555408	0.578615	0.693411	NOT
LAMP3	302.516	-0.196869	0.355216	-0.554224	0.579426	0.693411	NOT
CD163	1152.41	0.150808	0.275695	0.547011	0.584371	0.694851	NOT
LILRA5	74.6209	0.118101	0.21594	0.546916	0.584436	0.694851	NOT
REL	482.296	-0.0732407	0.133605	-0.54819	0.583562	0.694851	NOT
SAA1	1412.01	0.308099	0.562757	0.54748	0.584049	0.694851	NOT
ISG15	665.474	-0.140574	0.258843	-0.543087	0.58707	0.696847	NOT
CLEC5A	134.312	-0.172926	0.330148	-0.523782	0.60043	0.711549	NOT
C9	24.0241	0.0879486	0.169158	0.519921	0.603119	0.713453	NOT
IFITM1	3280.16	-0.123722	0.238537	-0.518668	0.603992	0.713453	NOT
TNFSF4	112.638	0.0899583	0.174266	0.516214	0.605705	0.714321	NOT
NFKB1	192.88	0.0789232	0.153836	0.513035	0.607927	0.715785	NOT
TICAM2	155.503	0.0716985	0.142774	0.502182	0.615539	0.723581	NOT
RIPK2	351.03	0.086073	0.172641	0.498567	0.618084	0.725404	NOT
COL3A1	36958.2	0.157613	0.318834	0.494341	0.621065	0.726566	NOT
EPCAM	1633.51	0.266292	0.53776	0.495187	0.620468	0.726566	NOT
TNFRSF1A	1708.65	0.0845678	0.173743	0.48674	0.626443	0.731685	NOT
BST2	1136.03	-0.118519	0.246789	-0.480245	0.631053	0.733681	NOT
HLA-A	12388	-0.0737368	0.153111	-0.481592	0.630096	0.733681	NOT
SMAD3	974.997	0.0816151	0.170001	0.480085	0.631167	0.733681	NOT
FCGR2A	1408.11	0.103532	0.220451	0.469637	0.638614	0.741158	NOT
ABCB1	145.412	0.124549	0.267787	0.465104	0.641857	0.743739	NOT
CSF3	17.118	-0.0922856	0.199902	-0.461654	0.644329	0.74374	NOT
HSD11B1	74.8611	0.110297	0.239155	0.461196	0.644658	0.74374	NOT
IFNG	35.493	-0.100014	0.217026	-0.460838	0.644915	0.74374	NOT
CD24	3655.88	0.206297	0.454276	0.454123	0.64974	0.748124	NOT
IL17RA	333.009	-0.0514171	0.113748	-0.452027	0.65125	0.748681	NOT
TNFRSF11B	52.3499	-0.10373	0.230216	-0.450576	0.652295	0.748703	NOT
ANXA1	14096.6	0.157715	0.351531	0.448653	0.653682	0.749118	NOT
NRP1	2053.93	0.0897	0.203518	0.440748	0.659395	0.754481	NOT
CCL13	239.804	0.139971	0.32098	0.436075	0.662783	0.757169	NOT
CX3CL1	723.762	0.136381	0.317572	0.429449	0.667597	0.761477	NOT
CD207	89.457	-0.134238	0.314646	-0.426632	0.669647	0.762625	NOT
TNFRSF8	41.1603	-0.0523781	0.123396	-0.424472	0.671221	0.763227	NOT
IL15	102.499	-0.0554048	0.133226	-0.41587	0.677505	0.769174	NOT
C3AR1	273.514	-0.0707054	0.17253	-0.409814	0.681942	0.771102	NOT
CCR1	147.928	0.0745474	0.183618	0.405992	0.684748	0.771102	NOT
CD209	146.019	-0.114895	0.282352	-0.406921	0.684066	0.771102	NOT
IL1RAPL2	34.424	-0.0607609	0.149357	-0.406816	0.684143	0.771102	NOT
NOD1	306.116	0.0562078	0.138652	0.405388	0.685192	0.771102	NOT
SERPING1	3094.78	-0.076891	0.189895	-0.404913	0.685541	0.771102	NOT
HLA-E	5051.31	-0.0527202	0.131107	-0.402116	0.687598	0.771543	NOT
IFNA1	9.14261	0.0586582	0.14662	0.400071	0.689104	0.771543	NOT
MR1	106.336	0.0737951	0.184178	0.400673	0.688661	0.771543	NOT
CFI	623.656	-0.116808	0.303656	-0.384671	0.700481	0.78308	NOT
PDGFC	371.668	0.0976516	0.25816	0.37826	0.705237	0.787191	NOT
CXCL12	1040.56	0.111224	0.302555	0.367614	0.713161	0.794821	NOT
TRAF3	515.84	0.0480844	0.135708	0.354322	0.723098	0.804667	NOT
SOCS1	232.307	0.0777757	0.222313	0.349848	0.726453	0.80717	NOT
TREM2	96.5089	-0.0822475	0.242124	-0.339692	0.734088	0.814414	NOT
SELE	64.905	0.112714	0.335566	0.335894	0.736951	0.81635	NOT
IL21	19.4573	-0.0609104	0.185202	-0.328887	0.742241	0.818484	NOT
NCR1	31.0266	0.0506163	0.1537	0.329319	0.741915	0.818484	NOT
TNFRSF10B	373.093	-0.0570788	0.173401	-0.329173	0.742025	0.818484	NOT
CASP8	707.588	-0.0432946	0.134398	-0.322137	0.747349	0.821634	NOT
CCL3	232.206	-0.075972	0.234814	-0.323541	0.746285	0.821634	NOT
XCR1	34.964	-0.0577999	0.182361	-0.316953	0.75128	0.824713	NOT
PLAUR	492.615	-0.0773083	0.246381	-0.313776	0.753691	0.826118	NOT
CFP	42.7211	-0.0596921	0.204853	-0.29139	0.770753	0.843553	NOT
TREM1	426.249	0.123119	0.430327	0.286105	0.774797	0.84671	NOT
MS4A2	72.0285	-0.0770779	0.273632	-0.281684	0.778186	0.849141	NOT
CT45A1	564.231	0.187608	0.676106	0.277484	0.781409	0.851386	NOT
IRAK1	1162.75	0.0457675	0.173361	0.264001	0.791779	0.861399	NOT
SIGLEC1	533.502	-0.058115	0.224496	-0.258869	0.795736	0.864416	NOT
IRF7	473.752	-0.0453889	0.179923	-0.252269	0.800833	0.86866	NOT
CHIT1	234.381	-0.106669	0.437049	-0.244066	0.80718	0.873556	NOT
FAS	53.9005	0.0327545	0.134602	0.243343	0.80774	0.873556	NOT
CD33	53.2909	0.030295	0.127072	0.238409	0.811564	0.875099	NOT
IL13RA2	22.5793	0.0597596	0.250105	0.238938	0.811154	0.875099	NOT
PLA2G1B	31.2558	0.0694703	0.294388	0.235982	0.813446	0.875835	NOT
FN1	11773.2	0.0728799	0.324076	0.224885	0.822068	0.883814	NOT
CEBPB	2571.84	0.044675	0.206544	0.216298	0.828756	0.889693	NOT
CMKLR1	361.059	0.038535	0.182403	0.211263	0.832682	0.891287	NOT
CSF2RB	662.217	-0.0412519	0.194799	-0.211767	0.832289	0.891287	NOT
MX1	2391.95	0.0583657	0.280609	0.207997	0.835232	0.892707	NOT
EBI3	16.9329	0.0315759	0.155802	0.202666	0.839396	0.895847	NOT
NUP107	973.589	0.0469337	0.238571	0.196728	0.84404	0.898428	NOT
ST6GAL1	1000.54	0.0439031	0.223509	0.196427	0.844276	0.898428	NOT
CLEC6A	20.8557	0.0409967	0.213231	0.192264	0.847535	0.900583	NOT
ICAM1	1548.59	-0.0535676	0.287567	-0.186279	0.852226	0.902939	NOT
MAGEA1	29.9868	0.0733908	0.393724	0.186402	0.85213	0.902939	NOT
IL6	128.815	0.0673201	0.368245	0.182813	0.854944	0.904506	NOT
BID	52.4535	0.0307072	0.185937	0.165148	0.868827	0.912581	NOT
CTAG1B	38.5041	-0.0440191	0.258833	-0.170068	0.864957	0.912581	NOT
MICB	261.036	-0.0423466	0.254399	-0.166458	0.867797	0.912581	NOT
NFATC1	241	-0.0308954	0.183569	-0.168304	0.866344	0.912581	NOT
OAS3	832.012	0.0394082	0.237657	0.165819	0.868299	0.912581	NOT
CD97	1435.21	0.0304718	0.192081	0.15864	0.873952	0.916358	NOT
ICAM4	68.5466	-0.0416159	0.264404	-0.157395	0.874933	0.916358	NOT
ITGB3	409.713	0.0540391	0.356689	0.151502	0.87958	0.917276	NOT
ITGB4	1889.7	0.0603779	0.395342	0.152723	0.878617	0.917276	NOT
TGFB2	180.97	0.0481828	0.316511	0.152231	0.879005	0.917276	NOT
CD9	9082.08	-0.0493722	0.348154	-0.141811	0.887229	0.922617	NOT
PLAU	2055.68	0.0502654	0.35312	0.142346	0.886806	0.922617	NOT
NFATC4	411.137	0.028719	0.209419	0.137137	0.890923	0.92514	NOT
CD47	3051.93	0.0227486	0.180823	0.125806	0.899885	0.93312	NOT
CD14	1001.11	-0.0204873	0.180819	-0.113303	0.909791	0.935522	NOT
CTSG	98.7519	0.0408487	0.358587	0.113916	0.909305	0.935522	NOT
CYLD	752.234	0.0113828	0.100037	0.113786	0.909408	0.935522	NOT
ITGA1	1190.72	0.0263448	0.231807	0.11365	0.909516	0.935522	NOT
LILRB3	86.9519	-0.0210084	0.185627	-0.113176	0.909891	0.935522	NOT
ULBP2	87.1588	-0.0475747	0.41432	-0.114826	0.908583	0.935522	NOT
AXL	610.924	-0.022718	0.206245	-0.11015	0.91229	0.936669	NOT
CCL8	104.046	0.0259136	0.246906	0.104954	0.916413	0.93958	NOT
BAGE	33.2911	0.0281187	0.277529	0.101318	0.919298	0.939899	NOT
PSMB8	1887.07	0.0158684	0.154409	0.102769	0.918147	0.939899	NOT
NOD2	115.794	0.016787	0.175787	0.0954962	0.923921	0.943304	NOT
SYT17	57.7407	0.0237733	0.257232	0.0924197	0.926365	0.944478	NOT
IFNGR1	1339.67	-0.0103307	0.135498	-0.0762423	0.939226	0.954924	NOT
RRAD	61.626	-0.0272692	0.352562	-0.0773457	0.938349	0.954924	NOT
FCER1A	120.631	-0.0233429	0.321401	-0.0726286	0.942102	0.956515	NOT
CD1A	52.5596	-0.0205802	0.309678	-0.0664567	0.947014	0.960167	NOT
DUSP6	1950.16	-0.0157929	0.256701	-0.0615227	0.950943	0.962813	NOT
AICDA	19.4326	0.00933997	0.162872	0.0573454	0.95427	0.963509	NOT
COLEC12	137.417	-0.0137527	0.234063	-0.0587564	0.953146	0.963509	NOT
CD83	658.577	-0.0105961	0.228836	-0.0463043	0.963068	0.971049	NOT
SH2B2	84.0287	0.0039151	0.159362	0.0245674	0.9804	0.987161	NOT
CSF1R	105.775	-0.00325214	0.159358	-0.0204078	0.983718	0.989138	NOT
IL1RN	169.631	-0.00515301	0.361265	-0.0142638	0.98862	0.992699	NOT
CD1B	18.1728	0.00135512	0.2112	0.0064163	0.994881	0.997063	NOT
SH2D1B	24.4209	0.000799392	0.148249	0.00539224	0.995698	0.997063	NOT
MAPK11	118.084	-3.36159e-05	0.255015	-0.000131819	0.999895	0.999895	NOT

## Sheet: Table S4
Supplementary Table 4. KEGG and GO enriched terms in Prat cohort
ID	Description	GeneRatio	BgRatio	pvalue	p.adjust	qvalue	geneID	Count
hsa04061	Viral protein interaction with cytokine and cytokine receptor	13/53	100/8087	3.97402e-14	4.01376e-12	3.38837e-12	10563/643/1236/6359/6352/9547/58985/6366/8764/10344/6363/6364/4283	13
hsa04060	Cytokine-cytokine receptor interaction	17/53	295/8087	2.23848e-12	1.13043e-10	9.54298e-11	4050/10563/50615/643/1236/939/115650/6359/6352/9547/58985/6366/8764/10344/6363/6364/4283	17
hsa04640	Hematopoietic cell lineage	11/53	99/8087	2.61707e-11	8.81081e-10	7.438e-10	915/921/931/916/3112/951/1380/930/2208/3815/933	11
hsa05340	Primary immunodeficiency	8/53	38/8087	8.25931e-11	2.08548e-09	1.76054e-09	3932/915/7535/29851/916/930/115650/973	8
hsa04062	Chemokine signaling pathway	12/53	192/8087	2.5907e-09	5.23321e-08	4.41783e-08	10563/643/1236/3702/6359/6352/9547/6366/10344/6363/6364/4283	12
hsa04659	Th17 cell differentiation	9/53	107/8087	2.41511e-08	4.06543e-07	3.43199e-07	3932/915/7535/50615/916/3112/919/3662/6097	9
hsa04660	T cell receptor signaling pathway	7/53	104/8087	4.50339e-06	6.49776e-05	5.48534e-05	3932/915/7535/29851/916/919/3702	7
hsa04658	Th1 and Th2 cell differentiation	6/53	92/8087	2.74668e-05	0.000346769	0.000292738	3932/915/7535/916/3112/919	6
hsa05169	Epstein-Barr virus infection	8/53	202/8087	4.45301e-05	0.000499727	0.000421864	3683/915/916/3112/919/1380/930/2208	8
hsa04064	NF-kappa B signaling pathway	6/53	104/8087	5.50468e-05	0.000555973	0.000469347	3932/4050/7535/115650/6366/6363	6
hsa04662	B cell receptor signaling pathway	5/53	82/8087	0.000185732	0.00170536	0.00143965	1380/974/930/973/933	5
hsa05235	PD-L1 expression and PD-1 checkpoint pathway in cancer	5/53	89/8087	0.000272933	0.00229719	0.00193926	3932/915/7535/916/919	5
hsa05323	Rheumatoid arthritis	5/53	93/8087	0.000335047	0.00260306	0.00219747	3683/4050/3112/6352/6364	5
hsa04514	Cell adhesion molecules	6/53	149/8087	0.000397684	0.002869	0.00242198	3683/29851/3112/6693/6402/933	6
hsa04650	Natural killer cell mediated cytotoxicity	5/53	131/8087	0.00159042	0.0107088	0.00904026	3932/3683/7535/919/962	5
hsa05166	Human T-cell leukemia virus 1 infection	6/53	219/8087	0.00292196	0.0184449	0.015571	3932/3683/915/916/3112/115650	6
hsa04672	Intestinal immune network for IgA production	3/53	49/8087	0.00395916	0.0235221	0.0198571	29851/3112/115650	3
hsa05142	Chagas disease	4/53	102/8087	0.00435045	0.0244108	0.0206074	915/916/919/6352	4
hsa05321	Inflammatory bowel disease	3/53	65/8087	0.00872129	0.0463606	0.0391371	50615/3112/6097	3
hsa04620	Toll-like receptor signaling pathway	3/53	104/8087	0.0304327	0.153685	0.12974	6352/6696/4283	3
hsa05416	Viral myocarditis	2/53	60/8087	0.0586053	0.281863	0.237946	3683/3112	2
hsa05221	Acute myeloid leukemia	2/53	67/8087	0.0711372	0.326584	0.275699	6932/3815	2
hsa04610	Complement and coagulation cascades	2/53	85/8087	0.106745	0.468749	0.395713	1380/733	2
hsa04657	IL-17 signaling pathway	2/53	94/8087	0.126024	0.518725	0.437903	6278/6364	2
hsa05150	Staphylococcus aureus infection	2/53	96/8087	0.130417	0.518725	0.437903	3683/3112	2
hsa00220	Arginine biosynthesis	1/53	22/8087	0.134844	0.518725	0.437903	383	1
hsa04916	Melanogenesis	2/53	101/8087	0.141553	0.518725	0.437903	6932/3815	2
hsa05146	Amoebiasis	2/53	102/8087	0.143805	0.518725	0.437903	383/733	2
hsa00592	alpha-Linolenic acid metabolism	1/53	25/8087	0.151791	0.52865	0.446281	8398	1
hsa05170	Human immunodeficiency virus 1 infection	3/53	212/8087	0.161454	0.532179	0.44926	915/916/919	3
hsa04668	TNF signaling pathway	2/53	112/8087	0.166721	0.532179	0.44926	6352/6364	2
hsa04670	Leukocyte transendothelial migration	2/53	114/8087	0.171381	0.532179	0.44926	3683/3702	2
hsa00591	Linoleic acid metabolism	1/53	29/8087	0.17388	0.532179	0.44926	8398	1
hsa04710	Circadian rhythm	1/53	31/8087	0.184713	0.533028	0.449976	6097	1
hsa05310	Asthma	1/53	31/8087	0.184713	0.533028	0.449976	3112	1
hsa04014	Ras signaling pathway	3/53	232/8087	0.194081	0.544505	0.459665	7535/8398/3815	3
hsa05216	Thyroid cancer	1/53	37/8087	0.21638	0.569317	0.480611	6932	1
hsa05330	Allograft rejection	1/53	38/8087	0.221539	0.569317	0.480611	3112	1
hsa05322	Systemic lupus erythematosus	2/53	136/8087	0.223836	0.569317	0.480611	3112/733	2
hsa05135	Yersinia infection	2/53	137/8087	0.226258	0.569317	0.480611	3932/7535	2
hsa05162	Measles	2/53	139/8087	0.231109	0.569317	0.480611	915/916	2
hsa05332	Graft-versus-host disease	1/53	42/8087	0.241845	0.575186	0.485566	3112	1
hsa04940	Type I diabetes mellitus	1/53	43/8087	0.24684	0.575186	0.485566	3112	1
hsa05224	Breast cancer	2/53	147/8087	0.250576	0.575186	0.485566	6932/3815	2
hsa04145	Phagosome	2/53	152/8087	0.262777	0.580134	0.489743	3112/8685	2
hsa00565	Ether lipid metabolism	1/53	49/8087	0.276137	0.580134	0.489743	8398	1
hsa04979	Cholesterol metabolism	1/53	50/8087	0.28091	0.580134	0.489743	348	1
hsa05144	Malaria	1/53	50/8087	0.28091	0.580134	0.489743	3683	1
hsa00330	Arginine and proline metabolism	1/53	51/8087	0.285652	0.580134	0.489743	383	1
hsa04630	JAK-STAT signaling pathway	2/53	162/8087	0.287195	0.580134	0.489743	50615/58985	2
hsa05320	Autoimmune thyroid disease	1/53	53/8087	0.295044	0.584303	0.493262	3112	1
hsa05164	Influenza A	2/53	172/8087	0.311549	0.605125	0.51084	3112/6352	2
hsa05213	Endometrial cancer	1/53	58/8087	0.317998	0.605996	0.511575	6932	1
hsa00590	Arachidonic acid metabolism	1/53	61/8087	0.331416	0.610564	0.515432	8398	1
hsa04623	Cytosolic DNA-sensing pathway	1/53	63/8087	0.340218	0.610564	0.515432	6352	1
hsa05217	Basal cell carcinoma	1/53	63/8087	0.340218	0.610564	0.515432	6932	1
hsa04929	GnRH secretion	1/53	64/8087	0.344576	0.610564	0.515432	6696	1
hsa05202	Transcriptional misregulation in cancer	2/53	192/8087	0.359721	0.616256	0.520237	5079/6756	2
hsa05120	Epithelial cell signaling in Helicobacter pylori infection	1/53	70/8087	0.370137	0.616256	0.520237	6352	1
hsa05230	Central carbon metabolism in cancer	1/53	70/8087	0.370137	0.616256	0.520237	3815	1
hsa04520	Adherens junction	1/53	71/8087	0.374301	0.616256	0.520237	6932	1
hsa01230	Biosynthesis of amino acids	1/53	75/8087	0.390688	0.616256	0.520237	383	1
hsa05140	Leishmaniasis	1/53	77/8087	0.398723	0.616256	0.520237	3112	1
hsa05412	Arrhythmogenic right ventricular cardiomyopathy	1/53	77/8087	0.398723	0.616256	0.520237	6932	1
hsa04015	Rap1 signaling pathway	2/53	210/8087	0.402073	0.616256	0.520237	3683/3815	2
hsa04612	Antigen processing and presentation	1/53	78/8087	0.402702	0.616256	0.520237	3112	1
hsa04151	PI3K-Akt signaling pathway	3/53	354/8087	0.411384	0.620147	0.523521	930/3815/6696	3
hsa05210	Colorectal cancer	1/53	86/8087	0.433613	0.644043	0.543695	6932	1
hsa04512	ECM-receptor interaction	1/53	88/8087	0.441093	0.645657	0.545057	6696	1
hsa04666	Fc gamma R-mediated phagocytosis	1/53	97/8087	0.473568	0.660042	0.5572	8398	1
hsa05215	Prostate cancer	1/53	97/8087	0.473568	0.660042	0.5572	6932	1
hsa00564	Glycerophospholipid metabolism	1/53	98/8087	0.47706	0.660042	0.5572	8398	1
hsa04750	Inflammatory mediator regulation of TRP channels	1/53	98/8087	0.47706	0.660042	0.5572	8398	1
hsa05145	Toxoplasmosis	1/53	112/8087	0.523626	0.714678	0.603324	3112	1
hsa05020	Prion disease	2/53	273/8087	0.538741	0.725505	0.612464	733/6352	2
hsa04380	Osteoclast differentiation	1/53	128/8087	0.571875	0.758723	0.640506	3932	1
hsa04010	MAPK signaling pathway	2/53	294/8087	0.57947	0.758723	0.640506	3815/1846	2
hsa04270	Vascular smooth muscle contraction	1/53	133/8087	0.585944	0.758723	0.640506	8398	1
hsa04371	Apelin signaling pathway	1/53	137/8087	0.596872	0.759742	0.641366	6696	1
hsa04550	Signaling pathways regulating pluripotency of stem cells	1/53	143/8087	0.612736	0.759742	0.641366	6932	1
hsa04072	Phospholipase D signaling pathway	1/53	148/8087	0.625487	0.759742	0.641366	3815	1
hsa05226	Gastric cancer	1/53	149/8087	0.627987	0.759742	0.641366	6932	1
hsa05168	Herpes simplex virus 1 infection	3/53	498/8087	0.642259	0.759742	0.641366	3112/6352/8764	3
hsa04934	Cushing syndrome	1/53	155/8087	0.642648	0.759742	0.641366	6932	1
hsa05165	Human papillomavirus infection	2/53	331/8087	0.644868	0.759742	0.641366	6932/6696	2
hsa04390	Hippo signaling pathway	1/53	157/8087	0.647408	0.759742	0.641366	6932	1
hsa04310	Wnt signaling pathway	1/53	160/8087	0.654431	0.759742	0.641366	6932	1
hsa05225	Hepatocellular carcinoma	1/53	168/8087	0.672496	0.771842	0.651581	6932	1
hsa05152	Tuberculosis	1/53	180/8087	0.697869	0.785437	0.663057	3112	1
hsa04621	NOD-like receptor signaling pathway	1/53	181/8087	0.699894	0.785437	0.663057	6352	1
hsa04613	Neutrophil extracellular trap formation	1/53	190/8087	0.717531	0.793927	0.670225	3683	1
hsa05167	Kaposi sarcoma-associated herpesvirus infection	1/53	193/8087	0.723181	0.793927	0.670225	6932	1
hsa04510	Focal adhesion	1/53	201/8087	0.737711	0.80117	0.67634	6696	1
hsa04810	Regulation of actin cytoskeleton	1/53	218/8087	0.766147	0.823201	0.694938	3683	1
hsa05163	Human cytomegalovirus infection	1/53	225/8087	0.776957	0.826028	0.697324	6352	1
hsa05171	Coronavirus disease - COVID-19	1/53	232/8087	0.787275	0.828279	0.699225	733	1
hsa05131	Shigellosis	1/53	246/8087	0.806527	0.835233	0.705095	6352	1
hsa05132	Salmonella infection	1/53	249/8087	0.810424	0.835233	0.705095	6932	1
hsa05014	Amyotrophic lateral sclerosis	1/53	364/8087	0.913618	0.925708	0.781473	4747	1
hsa05010	Alzheimer disease	1/53	369/8087	0.916543	0.925708	0.781473	348	1
hsa05022	Pathways of neurodegeneration - multiple diseases	1/53	475/8087	0.96	0.96	0.810422	4747	1
GO:0042379	chemokine receptor binding	8/60	47/16969	4.2493e-12	7.64874e-10	4.96497e-10	CXCL13/CCL5/CXCL14/CCL21/CCL26/CCL19/CCL20/CXCL9	8
GO:0008009	chemokine activity	7/60	30/16969	9.19559e-12	8.27603e-10	5.37216e-10	CXCL13/CCL5/CXCL14/CCL21/CCL26/CCL19/CXCL9	7
GO:0048020	CCR chemokine receptor binding	6/60	26/16969	3.29408e-10	1.97645e-08	1.28296e-08	CXCL13/CCL5/CCL21/CCL26/CCL19/CCL20	6
GO:0005125	cytokine activity	9/60	154/16969	3.28891e-09	1.48001e-07	9.60708e-08	LTB/CXCL13/CCL5/CXCL14/CCL21/CCL26/SPP1/CCL19/CXCL9	9
GO:0001664	G protein-coupled receptor binding	9/60	205/16969	3.98999e-08	1.4364e-06	9.32398e-07	CXCL13/CCL5/CXCL14/CCL21/CCL26/MARCO/CCL19/CCL20/CXCL9	9
GO:0005126	cytokine receptor binding	9/60	210/16969	4.91037e-08	1.47311e-06	9.5623e-07	LTB/CXCL13/CCL5/CXCL14/CCL21/CCL26/CCL19/CCL20/CXCL9	9
GO:0048018	receptor ligand activity	10/60	397/16969	1.16541e-06	2.67546e-05	1.7367e-05	LTB/CXCL13/CCL15/CCL5/CXCL14/CCL21/CCL26/SPP1/CCL19/CXCL9	10
GO:0019865	immunoglobulin binding	4/60	23/16969	1.18909e-06	2.67546e-05	1.7367e-05	MS4A1/FCER2/AMBP/CD22	4
GO:0030545	receptor regulator activity	10/60	425/16969	2.15147e-06	4.30294e-05	2.79313e-05	LTB/CXCL13/CCL15/CCL5/CXCL14/CCL21/CCL26/SPP1/CCL19/CXCL9	10
GO:0001848	complement binding	3/60	20/16969	4.59024e-05	0.000826244	0.000536334	CRP/CR2/C8G	3
GO:0004713	protein tyrosine kinase activity	5/60	120/16969	6.51096e-05	0.00106543	0.000691595	LCK/ZAP70/ITK/BLK/KIT	5
GO:0048248	CXCR3 chemokine receptor binding	2/60	5/16969	0.000122108	0.00183162	0.00118895	CXCL13/CXCL9	2
GO:0004896	cytokine receptor activity	4/60	78/16969	0.000165692	0.00229419	0.00148921	IL21R/CXCR5/CCR7/IL22RA1	4
GO:0042608	T cell receptor binding	2/60	7/16969	0.000255261	0.00328192	0.00213037	LCK/CD3E	2
GO:0004715	non-membrane spanning protein tyrosine kinase activity	3/60	37/16969	0.000299766	0.00359719	0.00233502	ZAP70/ITK/BLK	3
GO:0042609	CD4 receptor binding	2/60	8/16969	0.000339573	0.00382019	0.00247977	LCK/CD22	2
GO:0019955	cytokine binding	4/60	100/16969	0.000429881	0.00455168	0.0029546	CCR7/IL22RA1/TNFRSF14/KIT	4
GO:0045236	CXCR chemokine receptor binding	2/60	10/16969	0.000543261	0.00543261	0.00352643	CXCL13/CXCL9	2
GO:0023026	MHC class II protein complex binding	2/60	16/16969	0.00142905	0.0135384	0.00878806	MS4A1/HLA-DOB	2
GO:0008201	heparin binding	4/60	148/16969	0.00185495	0.0166945	0.0108368	CXCL13/CCL15/SELL/APOE	4
GO:0050750	low-density lipoprotein particle receptor binding	2/60	21/16969	0.00247258	0.0211935	0.0137572	CRP/APOE	2
GO:0001637	G protein-coupled chemoattractant receptor activity	2/60	25/16969	0.00350033	0.0262525	0.0170411	CXCR5/CCR7	2
GO:0004950	chemokine receptor activity	2/60	25/16969	0.00350033	0.0262525	0.0170411	CXCR5/CCR7	2
GO:0023023	MHC protein complex binding	2/60	25/16969	0.00350033	0.0262525	0.0170411	MS4A1/HLA-DOB	2
GO:0070325	lipoprotein particle receptor binding	2/60	26/16969	0.00378343	0.0272407	0.0176826	CRP/APOE	2
GO:0042056	chemoattractant activity	2/60	29/16969	0.00469433	0.0324992	0.021096	CCL15/CCL5	2
GO:0005539	glycosaminoglycan binding	4/60	199/16969	0.00536274	0.0357516	0.0232072	CXCL13/CCL15/SELL/APOE	4
GO:0071813	lipoprotein particle binding	2/60	34/16969	0.00641345	0.0398076	0.02584	CRP/APOE	2
GO:0071814	protein-lipid complex binding	2/60	34/16969	0.00641345	0.0398076	0.02584	CRP/APOE	2
GO:0042169	SH2 domain binding	2/60	35/16969	0.00678676	0.0407206	0.0264326	LCK/KIT	2
GO:0001784	phosphotyrosine residue binding	2/60	37/16969	0.00756231	0.0434596	0.0282106	LCK/ZAP70	2
GO:1901681	sulfur compound binding	4/60	221/16969	0.00772615	0.0434596	0.0282106	CXCL13/CCL15/SELL/APOE	4
GO:0045309	protein phosphorylated amino acid binding	2/60	44/16969	0.010573	0.0576711	0.0374356	LCK/ZAP70	2
GO:0004722	protein serine/threonine phosphatase activity	2/60	49/16969	0.0129962	0.0688032	0.0446617	LCK/DUSP4	2
GO:0005044	scavenger receptor activity	2/60	51/16969	0.0140268	0.072138	0.0468264	CD5/MARCO	2
GO:0004904	interferon receptor activity	1/60	5/16969	0.0175568	0.0790055	0.0512843	IL22RA1	1
GO:0008142	oxysterol binding	1/60	5/16969	0.0175568	0.0790055	0.0512843	RORC	1
GO:0016493	C-C chemokine receptor activity	1/60	5/16969	0.0175568	0.0790055	0.0512843	CCR7	1
GO:0031726	CCR1 chemokine receptor binding	1/60	5/16969	0.0175568	0.0790055	0.0512843	CCL5	1
GO:0060228	phosphatidylcholine-sterol O-acyltransferase activator activity	1/60	5/16969	0.0175568	0.0790055	0.0512843	APOE	1
GO:0047499	calcium-independent phospholipase A2 activity	1/60	6/16969	0.0210316	0.0923337	0.0599359	PLA2G6	1
GO:0031730	CCR5 chemokine receptor binding	1/60	7/16969	0.0244943	0.102534	0.0665573	CCL5	1
GO:0043008	ATP-dependent protein binding	1/60	7/16969	0.0244943	0.102534	0.0665573	PLA2G6	1
GO:0001540	amyloid-beta binding	2/60	71/16969	0.0261363	0.10271	0.0666715	MARCO/APOE	2
GO:0001849	complement component C1q binding	1/60	8/16969	0.027945	0.10271	0.0666715	CRP	1
GO:0005031	tumor necrosis factor-activated receptor activity	1/60	8/16969	0.027945	0.10271	0.0666715	TNFRSF14	1
GO:0016494	C-X-C chemokine receptor activity	1/60	8/16969	0.027945	0.10271	0.0666715	CXCR5	1
GO:0001618	virus receptor activity	2/60	74/16969	0.0282177	0.10271	0.0666715	CR2/TNFRSF14	2
GO:0104005	hijacked molecular function	2/60	74/16969	0.0282177	0.10271	0.0666715	CR2/TNFRSF14	2
GO:0051219	phosphoprotein binding	2/60	76/16969	0.0296412	0.10271	0.0666715	LCK/ZAP70	2
GO:0046982	protein heterodimerization activity	5/60	497/16969	0.0308674	0.10271	0.0666715	ITGAL/CD3D/CXCL13/CD3E/NEFL	5
GO:0016813	hydrolase activity, acting on carbon-nitrogen (but not peptide) bonds, in linear amidines	1/60	9/16969	0.0313836	0.10271	0.0666715	ARG1	1
GO:0019957	C-C chemokine binding	1/60	9/16969	0.0313836	0.10271	0.0666715	CCR7	1
GO:0033549	MAP kinase phosphatase activity	1/60	9/16969	0.0313836	0.10271	0.0666715	DUSP4	1
GO:0043208	glycosphingolipid binding	1/60	9/16969	0.0313836	0.10271	0.0666715	SELL	1
GO:0005035	death receptor activity	1/60	10/16969	0.0348103	0.106299	0.0690014	TNFRSF14	1
GO:0032395	MHC class II receptor activity	1/60	10/16969	0.0348103	0.106299	0.0690014	HLA-DOB	1
GO:0099186	structural constituent of postsynapse	1/60	10/16969	0.0348103	0.106299	0.0690014	NEFL	1
GO:0004620	phospholipase activity	2/60	83/16969	0.0348426	0.106299	0.0690014	PLA2G6/CCL5	2
GO:0038024	cargo receptor activity	2/60	85/16969	0.0363894	0.109168	0.0708636	CD5/MARCO	2
GO:0016004	phospholipase activator activity	1/60	11/16969	0.0382251	0.109215	0.0708937	CCL5	1
GO:0019855	calcium channel inhibitor activity	1/60	11/16969	0.0382251	0.109215	0.0708937	AMBP	1
GO:0050786	RAGE receptor binding	1/60	11/16969	0.0382251	0.109215	0.0708937	S100A7	1
GO:0033691	sialic acid binding	1/60	12/16969	0.041628	0.115278	0.0748294	CD22	1
GO:0070492	oligosaccharide binding	1/60	12/16969	0.041628	0.115278	0.0748294	SELL	1
GO:0060229	lipase activator activity	1/60	13/16969	0.0450191	0.122779	0.0796989	CCL5	1
GO:0019841	retinol binding	1/60	14/16969	0.0483984	0.127294	0.0826292	C8G	1
GO:0043274	phospholipase binding	1/60	14/16969	0.0483984	0.127294	0.0826292	NEFL	1
GO:0016298	lipase activity	2/60	100/16969	0.0487959	0.127294	0.0826292	PLA2G6/CCL5	2
GO:0001846	opsonin binding	1/60	15/16969	0.0517659	0.127642	0.0828553	CRP	1
GO:0030169	low-density lipoprotein particle binding	1/60	15/16969	0.0517659	0.127642	0.0828553	CRP	1
GO:0048019	receptor antagonist activity	1/60	15/16969	0.0517659	0.127642	0.0828553	CCL5	1
GO:0098918	structural constituent of synapse	1/60	15/16969	0.0517659	0.127642	0.0828553	NEFL	1
GO:0008528	G protein-coupled peptide receptor activity	2/60	105/16969	0.0532281	0.129474	0.0840443	CXCR5/CCR7	2
GO:0001653	peptide receptor activity	2/60	106/16969	0.0541312	0.129915	0.0843308	CXCR5/CCR7	2
GO:0043395	heparan sulfate proteoglycan binding	1/60	16/16969	0.0551217	0.130551	0.0847438	APOE	1
GO:0008329	signaling pattern recognition receptor activity	1/60	17/16969	0.0584658	0.136673	0.0887177	MARCO	1
GO:0030246	carbohydrate binding	3/60	252/16969	0.0597107	0.137794	0.0894451	FCER2/SELL/CD22	3
GO:0005178	integrin binding	2/60	113/16969	0.0606038	0.138085	0.0896339	FCER2/SPP1	2
GO:0038187	pattern recognition receptor activity	1/60	18/16969	0.0617983	0.139046	0.090258	MARCO	1
GO:0004435	phosphatidylinositol phospholipase C activity	1/60	19/16969	0.0651191	0.139541	0.0905792	CCL5	1
GO:0030296	protein tyrosine kinase activator activity	1/60	19/16969	0.0651191	0.139541	0.0905792	CCL5	1
GO:0043027	cysteine-type endopeptidase inhibitor activity involved in apoptotic process	1/60	19/16969	0.0651191	0.139541	0.0905792	CD27	1
GO:0046625	sphingolipid binding	1/60	19/16969	0.0651191	0.139541	0.0905792	SELL	1
GO:0002020	protease binding	2/60	121/16969	0.0683081	0.143452	0.0931183	SELL/KIT	2
GO:0017134	fibroblast growth factor binding	1/60	21/16969	0.0717262	0.143452	0.0931183	CXCL13	1
GO:0030547	receptor inhibitor activity	1/60	21/16969	0.0717262	0.143452	0.0931183	CCL5	1
GO:0051861	glycolipid binding	1/60	21/16969	0.0717262	0.143452	0.0931183	SELL	1
GO:0102567	phospholipase A2 activity (consuming 1,2-dipalmitoylphosphatidylcholine)	1/60	21/16969	0.0717262	0.143452	0.0931183	PLA2G6	1
GO:0102568	phospholipase A2 activity consuming 1,2-dioleoylphosphatidylethanolamine)	1/60	21/16969	0.0717262	0.143452	0.0931183	PLA2G6	1
GO:0030159	receptor signaling complex scaffold activity	1/60	22/16969	0.0750125	0.148376	0.0963145	CD3E	1
GO:0019956	chemokine binding	1/60	23/16969	0.0782874	0.153171	0.0994268	CCR7	1
GO:0019903	protein phosphatase binding	2/60	132/16969	0.079395	0.153668	0.0997492	LCK/CD22	2
GO:0004629	phospholipase C activity	1/60	24/16969	0.0815509	0.154517	0.100301	CCL5	1
GO:0042974	retinoic acid receptor binding	1/60	24/16969	0.0815509	0.154517	0.100301	PRAME	1
GO:0004623	phospholipase A2 activity	1/60	26/16969	0.0880438	0.165082	0.107159	PLA2G6	1
GO:0042578	phosphoric ester hydrolase activity	3/60	305/16969	0.0932855	0.173107	0.112368	LCK/CCL5/DUSP4	3
GO:0043548	phosphatidylinositol 3-kinase binding	1/60	28/16969	0.0944915	0.173556	0.112659	LCK	1
GO:0004866	endopeptidase inhibitor activity	2/60	149/16969	0.0975308	0.174116	0.113023	CD27/AMBP	2
GO:0005154	epidermal growth factor receptor binding	1/60	29/16969	0.0976986	0.174116	0.113023	MS4A1	1
GO:0032947	protein-containing complex scaffold activity	1/60	29/16969	0.0976986	0.174116	0.113023	CD3E	1
GO:0005164	tumor necrosis factor receptor binding	1/60	30/16969	0.100894	0.178049	0.115576	LTB	1
GO:0061135	endopeptidase regulator activity	2/60	154/16969	0.103072	0.180126	0.116924	CD27/AMBP	2
GO:0004721	phosphoprotein phosphatase activity	2/60	157/16969	0.106438	0.182465	0.118442	LCK/DUSP4	2
GO:0030414	peptidase inhibitor activity	2/60	157/16969	0.106438	0.182465	0.118442	CD27/AMBP	2
GO:0005501	retinoid binding	1/60	35/16969	0.116708	0.192596	0.125018	C8G	1
GO:0008200	ion channel inhibitor activity	1/60	35/16969	0.116708	0.192596	0.125018	AMBP	1
GO:0042165	neurotransmitter binding	1/60	35/16969	0.116708	0.192596	0.125018	CRP	1
GO:0016248	channel inhibitor activity	1/60	36/16969	0.119837	0.192596	0.125018	AMBP	1
GO:0019840	isoprenoid binding	1/60	36/16969	0.119837	0.192596	0.125018	C8G	1
GO:0043028	cysteine-type endopeptidase regulator activity involved in apoptotic process	1/60	36/16969	0.119837	0.192596	0.125018	CD27	1
GO:0043394	proteoglycan binding	1/60	36/16969	0.119837	0.192596	0.125018	APOE	1
GO:0019902	phosphatase binding	2/60	177/16969	0.129592	0.206429	0.133998	LCK/CD22	2
GO:0005246	calcium channel regulator activity	1/60	40/16969	0.132247	0.208811	0.135544	AMBP	1
GO:0030544	Hsp70 protein binding	1/60	41/16969	0.135323	0.211809	0.13749	SPN	1
GO:0008022	protein C-terminus binding	2/60	186/16969	0.140368	0.217813	0.141387	LCK/NEFL	2
GO:0032813	tumor necrosis factor receptor superfamily binding	1/60	45/16969	0.147518	0.22335	0.144982	LTB	1
GO:0048156	tau protein binding	1/60	45/16969	0.147518	0.22335	0.144982	APOE	1
GO:0061134	peptidase regulator activity	2/60	192/16969	0.147659	0.22335	0.144982	CD27/AMBP	2
GO:0004879	nuclear receptor activity	1/60	46/16969	0.15054	0.223944	0.145367	RORC	1
GO:0098531	transcription factor activity, direct ligand regulated sequence-specific DNA binding	1/60	46/16969	0.15054	0.223944	0.145367	RORC	1
GO:0032934	sterol binding	1/60	47/16969	0.153552	0.226552	0.14706	RORC	1
GO:0070405	ammonium ion binding	1/60	48/16969	0.156553	0.229102	0.148715	CRP	1
GO:0004714	transmembrane receptor protein tyrosine kinase activity	1/60	49/16969	0.159544	0.231596	0.150334	KIT	1
GO:0004869	cysteine-type endopeptidase inhibitor activity	1/60	53/16969	0.171403	0.24682	0.160217	CD27	1
GO:0003707	steroid hormone receptor activity	1/60	54/16969	0.174342	0.24906	0.161671	RORC	1
GO:0042277	peptide binding	2/60	215/16969	0.17627	0.249831	0.162171	MARCO/APOE	2
GO:0043621	protein self-association	1/60	56/16969	0.180189	0.253391	0.164482	CCL5	1
GO:0001227	DNA-binding transcription repressor activity, RNA polymerase II-specific	2/60	224/16969	0.187701	0.259894	0.168703	TCF7/RORC	2
GO:0016791	phosphatase activity	2/60	224/16969	0.187701	0.259894	0.168703	LCK/DUSP4	2
GO:0000978	RNA polymerase II proximal promoter sequence-specific DNA binding	3/60	432/16969	0.196289	0.26971	0.175075	PAX5/IRF4/RORC	3
GO:0016209	antioxidant activity	1/60	65/16969	0.206002	0.278327	0.180668	APOE	1
GO:0019199	transmembrane receptor protein kinase activity	1/60	65/16969	0.206002	0.278327	0.180668	KIT	1
GO:0050839	cell adhesion molecule binding	3/60	444/16969	0.207199	0.278327	0.180668	ITGAL/FCER2/SPP1	3
GO:0030295	protein kinase activator activity	1/60	68/16969	0.214427	0.283964	0.184327	CCL5	1
GO:0000987	proximal promoter sequence-specific DNA binding	3/60	452/16969	0.21455	0.283964	0.184327	PAX5/IRF4/RORC	3
GO:0043178	alcohol binding	1/60	71/16969	0.222765	0.292683	0.189987	C8G	1
GO:0004867	serine-type endopeptidase inhibitor activity	1/60	73/16969	0.228274	0.297749	0.193276	AMBP	1
GO:0019209	kinase activator activity	1/60	74/16969	0.231015	0.299156	0.194189	CCL5	1
GO:0005200	structural constituent of cytoskeleton	1/60	77/16969	0.239179	0.302686	0.19648	NEFL	1
GO:0051117	ATPase binding	1/60	77/16969	0.239179	0.302686	0.19648	LCK	1
GO:0008013	beta-catenin binding	1/60	78/16969	0.241882	0.302686	0.19648	TCF7	1
GO:0008081	phosphoric diester hydrolase activity	1/60	78/16969	0.241882	0.302686	0.19648	CCL5	1
GO:0033218	amide binding	2/60	266/16969	0.242149	0.302686	0.19648	MARCO/APOE	2
GO:1990782	protein tyrosine kinase binding	1/60	80/16969	0.247258	0.306941	0.199242	CD247	1
GO:0005496	steroid binding	1/60	83/16969	0.255253	0.314695	0.204276	RORC	1
GO:0004725	protein tyrosine phosphatase activity	1/60	92/16969	0.278739	0.341313	0.221554	DUSP4	1
GO:0016810	hydrolase activity, acting on carbon-nitrogen (but not peptide) bonds	1/60	97/16969	0.29147	0.354491	0.230108	ARG1	1
GO:0005319	lipid transporter activity	1/60	103/16969	0.306457	0.370216	0.240316	APOE	1
GO:0099106	ion channel regulator activity	1/60	104/16969	0.308924	0.370709	0.240636	AMBP	1
GO:0020037	heme binding	1/60	106/16969	0.313833	0.374105	0.24284	AMBP	1
GO:0031072	heat shock protein binding	1/60	108/16969	0.318707	0.377416	0.24499	SPN	1
GO:0004857	enzyme inhibitor activity	2/60	332/16969	0.328638	0.386633	0.250972	CD27/AMBP	2
GO:0046906	tetrapyrrole binding	1/60	116/16969	0.337866	0.394909	0.256344	AMBP	1
GO:0052689	carboxylic ester hydrolase activity	1/60	120/16969	0.347246	0.400782	0.260156	PLA2G6	1
GO:0019838	growth factor binding	1/60	121/16969	0.349571	0.400782	0.260156	CXCL13	1
GO:0070851	growth factor receptor binding	1/60	121/16969	0.349571	0.400782	0.260156	MS4A1	1
GO:0017124	SH3 domain binding	1/60	122/16969	0.351887	0.400884	0.260223	CD3E	1
GO:0016247	channel regulator activity	1/60	127/16969	0.363348	0.411318	0.266996	AMBP	1
GO:0019842	vitamin binding	1/60	128/16969	0.365616	0.411318	0.266996	C8G	1
GO:0019887	protein kinase regulator activity	1/60	136/16969	0.383477	0.428732	0.278299	CCL5	1
GO:0001228	DNA-binding transcription activator activity, RNA polymerase II-specific	2/60	390/16969	0.402638	0.447376	0.290402	PAX5/IRF4	2
GO:0035257	nuclear hormone receptor binding	1/60	147/16969	0.40723	0.449702	0.291912	PRAME	1
GO:0003823	antigen binding	1/60	150/16969	0.413551	0.453897	0.294635	CD48	1
GO:0019207	kinase regulator activity	1/60	154/16969	0.421875	0.460228	0.298744	CCL5	1
GO:0030674	protein binding, bridging	1/60	156/16969	0.425994	0.461921	0.299844	NEFL	1
GO:0008047	enzyme activator activity	2/60	419/16969	0.438273	0.471625	0.306142	CCL5/APOE	2
GO:0017171	serine hydrolase activity	1/60	163/16969	0.440183	0.471625	0.306142	PLA2G6	1
GO:0005516	calmodulin binding	1/60	168/16969	0.450106	0.479403	0.311191	PLA2G6	1
GO:0051427	hormone receptor binding	1/60	170/16969	0.454027	0.480734	0.312056	PRAME	1
GO:0031406	carboxylic acid binding	1/60	176/16969	0.465625	0.490131	0.318155	CD22	1
GO:0043177	organic acid binding	1/60	178/16969	0.469437	0.491271	0.318895	CD22	1

## Sheet: Table S5
Supplementary Table 5. The abundances of 22 different immune-cell types in Prat cohort
Patient	B cells naive	B cells memory	Plasma cells	T cells CD8	T cells CD4 naive	T cells CD4 memory resting	T cells CD4 memory activated	T cells follicular helper	T cells regulatory (Tregs)	T cells gamma delta	NK cells resting	NK cells activated	Monocytes	Macrophages M0	Macrophages M1	Macrophages M2	Dendritic cells resting	Dendritic cells activated	Mast cells resting	Mast cells activated	Eosinophils	Neutrophils	P-value	Correlation	RMSE	Absolute score
A1	0.0635454	0	0.0704673	0	0	0.00475213	0.000410129	0.00664843	0	0.0143035	0	0.0232273	0.00410429	0.239536	0.0194075	0.26401	0	0	0.0759382	0	0.016165	0.00504035	0	0.472941	0.905436	0.807556
A2	0.0917584	0	0.0800577	0	0.00900672	0.11743	0	0	0	0	0.0205044	0.0158841	0.00498666	0.112941	0.0363153	0.266703	0	0	0.189435	0.0126627	0	0.156932	0	0.473451	0.897399	1.11462
A3	0.109701	0	0.0126329	0	0.0107131	0.0446359	0.0870516	0	0	0	0.0633625	0	0.0238374	0.119581	0.0926962	0	0	0.00436042	0	0.0852543	0	0.74102	0	0.446282	0.893023	1.39485
A4	0.223812	0	0.13423	0.00694389	0	0.0836216	0	0	0	0.0232233	0.00250871	0	0	0.111458	0.0179539	0.0706951	0	0	0.161696	0.145448	0	0.0744655	0	0.589774	0.830726	1.05606
A5	0.128262	0	0	0.0837054	0	0	0	0.0774793	0.00932779	0.0184841	0	0.189246	0	0.458173	1.27761	0.389571	0	0	0	0.0715659	0	0.014347	0	0.626552	0.846893	2.71777
A6	0.0954346	0	0.108146	0.013329	0.0260592	0.0582129	0.012144	0.060989	0	0.0707634	0	0.0935497	0	0.222553	0.0315628	0.29507	0	0	0.0876291	0	0.000896515	0.023779	0	0.387855	0.923294	1.20012
A7	0.0807988	0	0.028172	0.0888748	0	0.14955	0	0	0.009341	0	0	0.0537938	0	0.0620876	0.0253999	0.270704	0	0.0709912	0.136621	0	0	0.0260319	0	0.475995	0.886543	1.00237
A8	0.0684633	0	0.0920312	0.0499596	0	0.0678819	0.00594781	0.00982482	0.0266199	0	0	0.0492515	0	0.300416	0.0823482	0.169538	0	0	0.317287	0	0	0.0329935	0.15	0.159729	0.998946	1.27256
A9	0.222126	0	0.236352	0.0224506	0.0115291	0.0901326	0.00672832	0.0180681	0	0.054	0	0.0282718	0	0.607527	0.0768544	0.222061	0	0	0.103495	0	0	0.0109664	0	0.401429	0.929022	1.71056
A10	0.173745	0	0.0558126	0.013058	0.00340433	0	0.082307	0.0992363	0	0.0614869	0	0.0761705	0	0.0552026	0.332686	0.401071	0.0128542	0	0.181145	0	0	0.0167656	0	0.483994	0.87326	1.56495
A11	0.109295	0	0.0280016	0.0771884	0	0.221512	0	0.00698585	0	0	0.0679211	0.00825245	0	0.323066	0.263211	0.144364	0	0	0.141	0	0	0.175478	0	0.505202	0.865398	1.56628
A12	0.114222	0	0.165081	0.110016	0	0.172817	0	0	0	0.176545	0	0.0657665	0	0.0464743	0.23265	0.0828142	0	0	0.364417	0	0	0.0132799	0	0.538142	0.843983	1.54408
A13	0.0348574	0	0	0	0.0117898	0.0145351	0	0	0.00585906	0.00283841	0.0338533	0	0	0.208383	0.046575	0.201399	0	0	0.260692	0.0820275	0	0.0557737	0	0.471512	0.885877	0.958584
A14	0.155938	0	0.0522294	0	0.00545425	0.0571326	0	0	0.0178923	0.00927161	0	0.0286746	0	0.593488	0.0756159	0.356159	0	0	0.163415	0	0	0.119716	0.11	0.208699	0.982056	1.63499
A15	0.142036	0	0.261596	0.0542925	0	0.0506175	0.0306699	0.0340683	0	0	0.0089067	0.0192023	0	0.126387	0.0651664	0.0983246	0	0	0.0896591	0	0.00426237	0.017925	0	0.462585	0.902845	1.00311
A16	0.0797312	0	0.0813273	0.0209338	0	0.0189898	0	0.0116304	0.0167441	0.0365563	0	0.0711943	0	0.230021	0.0681372	0.341352	0.0318251	0.00732385	0.339167	0	0	0.00833018	0	0.419557	0.912527	1.36326
A17	0.188339	0	0.108853	0.129434	0	0.036525	0	0.0549529	0	0	0	0.0667033	0	0.130119	0.0399585	0.0449059	0	0	0.138599	0	0	0.0194527	0	0.334672	0.940797	0.957843
A18	0.0671663	0	0.0165223	0	0.00407778	0.00548996	0	0.00423135	0.00244417	0	0	0.00628228	0	0.203874	0.0161076	0.307642	0	0	0.0831017	0	0	0.021636	0	0.344228	0.942437	0.738575
A19	0.27602	0	0.0638305	0.0283385	0	0.0455729	0	0.0280224	0	0	0	0.0302658	0	0.13368	0.108428	0.228334	0	0	0.10918	0	0	0.029883	0	0.479269	0.882389	1.08155
A20	0.0877786	0	0.107743	0.0626364	0	0.0472363	0	0.00196061	0.0213903	0	0	0.0591835	0	0.0751296	0.0333684	0.291927	0	0	0.123496	0	0	0.0238776	0	0.388595	0.923413	0.935728
A21	0.0517463	0	0	0.0308472	0	0.000195058	0	0	0.0496998	0	0	0.0542968	0	0.161026	0.0253219	0.454289	0	0	0.0798224	0	0	0.0225717	0	0.412828	0.912552	0.929816
A22	0.0427861	0	7.09e-05	0.00233663	0.00692576	0.065429	0	0	0.00510545	0	0	0.0409884	0	0.0464321	0.0648264	0.481676	0.0289856	0	0.151729	0	0.076133	0.0443941	0	0.335161	0.941364	1.05782
A23	0.103978	0	0.0357908	0.0578908	0	0.0218075	0.0753662	0.0915768	0	0	0	0.0580568	0	0.0475355	0.0977708	0.178582	0	0	0.0929774	0	0.0186033	0.00546248	0	0.478452	0.880787	0.885398
A24	0.0995495	0	0.070814	0.0722072	0	0	0	0.0605605	0.089532	0	0	0.0666207	0	0.384345	0.0179005	0.270748	0	0.0893715	0.124049	0	0	0.0298985	0.08	0.267131	0.963374	1.3756
A25	0.0387367	0	0.00934093	0.0145111	0	0.0301709	0	0.0225501	0.0244694	0.0302742	0	0.0368977	0	0.422083	0.0669253	0.310545	0.00110882	0	0.136701	0	0.0184108	0.014445	0	0.490725	0.895915	1.17717
A26	0.372668	0.657998	0.157456	0.00244338	0.00500713	0.151491	0	0.214754	0	0	0	0.0145843	0	0.10199	0.171591	0.0404795	0	0	0.0717333	0	0	0	0	0.505915	0.860707	1.9622
A27	0.0201449	0.0111938	0.114488	0.0980188	0	0.0630372	0.0272687	0.0525491	0	0.0683312	0.0332946	0.0477158	0.0456228	0.416138	0.231133	0	0	0	0.0607194	0	0	0.161254	0	0.585327	0.827794	1.45091
A28	0.0929916	0	0.0613819	0	0	0.0846877	0	0.0170882	0.00917144	0.0237258	0	0.0402302	0	0.105043	0.062581	0.183356	0	0	0.10386	0	0	0.0119844	0	0.451802	0.899229	0.796101
A29	0.118826	0	0.103295	0.0703877	0	0	0.0299314	0.0318732	0	0.000633917	0.0229972	0.0345053	0	0.131599	0.0942514	0.261168	0	0.0135931	0.0851029	0	0.0317788	0.0523417	0	0.361013	0.931719	1.08229
A30	0.059573	0	0	0.0969856	0	0.0918977	0.103666	0.140758	0	0.0159471	0	0.0734114	0	0.116771	0.35112	0.146449	0	0	0.277369	0	0	0.051246	0	0.65948	0.76247	1.52519
A31	0.102638	0	0.0876516	0.00896583	0	0.128846	0	0	0	0.0298297	0	0.0560806	0	0.0369001	0.0605179	0.434324	0	0	0.318357	0	0	0.0667191	0	0.550222	0.860612	1.33083
A32	0.0236223	0	0.0206551	0	0.0139535	0.0170416	0.00132137	0	0	0	0.00516798	0.0174403	0	0.415661	0.0732436	0.172838	0	0	0	0.0671828	0	0.0543147	0	0.357201	0.935631	0.882442
A33	0.120678	0	0.11124	0.00781085	0	0	0.0149386	0.0226223	0.0353256	0	0	0.0417415	0	0.0754767	0.0752851	0.205214	0	0	0.0230067	0	0	0.023671	0.01	0.323519	0.944657	0.757011
A34	0.117779	0	0.166481	0.0277301	0.0243585	0.0531274	0	0.00629184	0.0227819	0	0.0152071	0.0194592	0.032883	0.0496471	0.10781	0.205663	0	0.0106029	0.055856	0	0	0.00579887	0	0.355641	0.932631	0.921477
A35	0.453682	0	0.0624746	0.012823	0	0.29596	0	0.129512	0.138609	0	0	0.0879847	0	0	0.162112	0.203836	0.117677	0.104375	0.160983	0	0	0.04337	0.09	0.244733	0.980898	1.9734
A36	0.0926658	0	0.202056	0	0	0.0665437	0	0	0.00390913	0.00970878	0	0.0592981	0.00194435	0.145013	0.0345636	0	0	0.0437833	0.116227	0	0	0.0206759	0.18	0.135468	1.00602	0.796389
A37	0.0753434	0	0.0740096	0.0320445	0	0.0088056	0	0.0137756	0.0122128	0	0	0.0427388	0	0.0891847	0.0136541	0.105613	0	0	0.0446508	0	0.0350532	0.0246774	0.46	0.053695	1.02628	0.571764
A38	0.128364	0	0.0403047	0.0210932	0	0.0635498	0	0.00441668	0	0	0.0162514	0.0203518	0	0.144119	0.0395604	0.14334	0	0	0.20817	0	0	0.0572456	0.03	0.30184	0.953198	0.886766
A39	0.166247	0	0.123745	0	0.0251766	0.0589778	0	0	0	0.0215472	0	0.0488858	0	0.20472	0.0151657	0.517857	0	0	0	0.083892	0.0591914	0.014242	0.1	0.223951	0.980344	1.33965
A40	0.24072	0	0.15114	0	0	0.312331	0	0.107165	0	0.0348266	0	0.0941596	0.0208081	0.0672923	0.20544	0.250632	0	0.0390147	0.201983	0	0	0.0411557	0.12	0.196583	0.996955	1.76667
A41	0.0815188	0	0	0	0.0205741	0.0175597	0	0.0120301	0.00212446	0.00903721	0	0.0288727	0	0.0655918	0.100366	0.169771	0.0300405	0	0.500496	0	0	0	0	0.355496	0.941747	1.03798
A42	0.102486	0.193115	0.0273408	0.0119741	0.127609	0.106655	0	0.0260562	0	0	0	0.0245007	0	0.0535912	0.0954689	0.157366	0	0	0.0897245	0	0.0153461	0.0274407	0.04	0.287084	0.962511	1.05867
A43	0.0834972	0	0.0654444	0.0231296	0	0.0528037	0	0	0.0113469	0.0133618	0	0.0130912	0	0.111187	0.0776708	0.443922	0	0	0.123792	0	0.0544355	0.0323206	0.24	0.107107	1.01711	1.106
A44	0.052473	0	0.0857569	0	0	0.199345	0	0	0	0.195629	0	0.0983242	0	0.280835	0.250902	0.387137	0	0	0.0978504	0	0	0.0148079	0	0.485973	0.873435	1.66306
A45	0.0603125	0.0968671	0.242423	0.0470921	0	0.15334	0	0.02512	0.000956167	0	0.0268874	0.0260947	0	0.169563	0.131165	0.15956	0	0	0.0615776	0	0	0.00674345	0	0.476098	0.888625	1.2077
A46	0.186441	0	0.0475362	0.156122	0	0.0407384	0.0612474	0.0223484	0.00900636	0	0	0.0759542	0	0.0738179	0.172199	0.168885	0	0	0.157633	0	0	3.12e-05	0.01	0.320442	0.952012	1.17196
A47	0.114381	0	0.0648925	0.0188941	0.000782383	0.0599292	0	0.0109705	0	0.0478926	0	0.0350142	0	0.104265	0.0769194	0.330533	0	0	0	0	0.0148032	0.0311945	0.1	0.225021	0.980798	0.910471
A48	0.0622653	0	0.0392616	0.181322	0	0.0731657	0	0	0.0235329	0	0	0.0877289	0.00963105	0.121202	0.232973	0.140582	0	0	0.106903	0	0.0218072	0.013987	0	0.60391	0.801114	1.11436
A49	0.293954	0.00333637	0.0500626	0.0596804	0	0.164705	0	0.0921866	0	0	0.00113213	0.0572829	0.0189194	0.0433078	0.151508	0.0587554	0	0	0.0759717	0	0	0	0	0.34969	0.943083	1.0708
A50	0.100883	0	0	0	0.00326089	0.101247	0	0.0140224	0.0144596	0.0400782	0	0.13433	0	0.0752391	0.18711	0.227715	0	0	0.630176	0	0	0.0311837	0	0.644285	0.781963	1.5597
A51	0.0836952	0	0.0104689	0	0	0.0353725	0	0.00351537	0.0186163	0	0	0.0208502	0	0.0647301	0.0238611	0.110032	0.0166388	0	0.269361	0	0	0.0237867	0.1	0.236273	0.985315	0.680928
A52	0.0571259	0	0	0.0706803	0.0249812	0.0650696	0	0.00851212	0	0	0	0.103976	0	0.208436	0.0783393	0.25926	0	0	0.151895	0	0	0.0438162	0	0.41166	0.910968	1.07209
A53	0.0290403	0	0	0.0427607	0	0.0194399	0	0	0.0323748	0	0	0.0227557	0	0.0783681	0.0770062	0.271832	0.0159712	0	0.223469	0	0	0.07178	0	0.457576	0.893337	0.884798
A54	0.363176	0.172622	0	0.0980072	0.151255	0	0	0.157865	0.0333958	0.0163812	0	0.0638621	0.0048127	0.0987667	0.347659	0.460514	0	0	0.0145127	0	0.0422693	0.0188891	0	0.472889	0.879	2.04399
A55	0.113154	0	0	0	0	0.206047	0	0.0541946	0.0164357	0.148163	0	0	0	0.123938	0.172393	0.17919	0.0147972	0	0.278248	0.0601267	0	0.0332356	0	0.367147	0.928518	1.39992
A56	0.207734	0	0.094354	0.435288	0	0	0	0.143208	0.00178694	0.0828202	0	0.1198	0	0.0166974	0.382711	0.276077	0	0	0.235818	0	0	0.01488	0	0.484288	0.875612	2.01117
A57	0.143562	0	0.0654065	0.0227019	0.0216938	0	0	0	0	0.0445853	0	0.0119355	0	0.273971	0.022188	0.144483	0	0	0.0148382	0	0.0548095	0.015892	0.13	0.188321	0.987727	0.836067
A58	0.0671153	0	0.0236232	0.101004	0	0.0737616	0.0472254	0	0.00914518	0.137393	0	0	0	0	0.158882	0.434237	0	0	0.027218	0	0	0	0	0.370684	0.930213	1.07961
A59	0.089497	0	0.224916	0.0262288	0	0.161568	0	0	0	0	0.0106069	0.00272431	0	0	0.0503221	0.223078	0	0	0.161654	0	0	0.0110802	0	0.485595	0.892285	0.961675
A60	0.193709	0	0.0246842	0.025401	0	0	0	0	0.0103197	0.0149634	0	0.02325	0	0.0406389	0.0183387	0.24136	0	0	0.186071	0	0.0044834	0.00143109	0.01	0.320226	0.948153	0.78465
A61	0.304967	0.730763	0.113523	0.0499049	0.219513	0.320253	0.0776387	0	0	0	0.0111576	0	0	0.0319544	0.0396924	0.321934	0	0	0.0946205	0	0	0	0	0.588009	0.817984	2.31592
A62	0.0774895	0	0	0.0110615	0	0.0438829	0	0	0.0517964	0	0.0124616	0.0136554	0	0.119394	0.104237	0.118403	0	0	0.202954	0.0126216	0	0.114637	0	0.401846	0.913948	0.882594
A63	0.100812	0	0.0205281	0	0.00489008	0.0487817	0	0	0	0.0147281	0	0.0341446	0	0.0174685	0.0293279	0.615038	0	0	0.41153	0	0	0.0135005	0	0.541345	0.853769	1.31075
A64	0.120218	0	0.00038011	0	0	0.0754709	0.00956593	0.001372	0.0142029	0	0	0.0325739	0	0.105279	0.0352906	0.203495	0.00592471	0	0.330212	0	0	0.0115656	0	0.504371	0.872889	0.945551
A65	1.32657	0.0698114	0.169804	0.204081	0.691922	0.0617988	0.0669915	0.144636	0	0	0.100238	0	0.0742619	0	0.0893605	0.13765	0	0	0	0	0	0	0	0.47464	0.880206	3.13712

## Sheet: Table S6
Supplementary Table 6. Summary of IES and clinical characteristics in Liu cohort
Sample	Benefit	PFS	OS	PFS.Status	OS.Status	IES
Patient159	NOR	216	288	1	0	0.00209029
Patient105	ORR	378	521	0	1	-0.000481618
Patient206	NOR	42	90	1	1	-0.0179327
Patient116	NOR	64	118	1	1	0.00241089
Patient168	ORR	580	623	0	0	0.0050637
Patient31	NOR	85	426	1	1	0.0055118
Patient42	ORR	1027	1027	0	0	-0.000412473
Patient94	NOR	40	40	1	1	-0.00312974
Patient137	ORR	772	772	0	0	-0.0113367
Patient13	NOR	44	58	1	1	-0.000568269
Patient6	NOR	124	687	1	1	0.00117868
Patient62	ORR	1001	1001	0	0	0.00109244
Patient86	NOR	1327	1327	1	0	-0.0335673
Patient188	NOR	23	74	1	1	-0.00363877
Patient72	NOR	67	395	1	0	0.000405446
Patient4	ORR	574	600	1	1	-0.00705191
Patient146	ORR	612	612	0	0	-0.00169433
Patient193	NOR	476	659	1	0	-0.000421424
Patient32	NOR	49	53	1	1	0.00773079
Patient25	ORR	752	1096	1	0	0.00179303
Patient147	ORR	960	960	0	0	0.00352224
Patient24	NOR	31	137	1	1	-0.00954111
Patient40	NOR	63	468	1	1	0.0010388
Patient154	NOR	251	635	1	0	0.00265506
Patient145	ORR	833	833	0	0	-0.00336204
Patient30	NOR	133	213	1	1	-0.0155849
Patient203	NOR	99	626	1	1	0.00143204
Patient126	ORR	742	992	1	0	-0.00352614
Patient20	NOR	84	242	1	1	-0.00117766
Patient169	ORR	543	543	0	0	-0.00220334
Patient7	NOR	217	269	1	1	-0.00217122
Patient27	NOR	94	431	1	1	-0.00649053
Patient173	NOR	16	42	1	1	0.00497121
Patient166	ORR	205	205	0	1	0.00287192
Patient162	NOR	53	201	1	1	0.000219144
Patient37	NOR	77	275	1	1	-0.00370262
Patient14	NOR	76	186	1	1	-0.000917104
Patient163	NOR	48	173	1	1	-0.0249809
Patient204	ORR	630	819	0	0	-0.00129549
Patient201	NOR	69	167	1	1	-0.0129113
Patient107	ORR	47	47	1	1	0.00125963
Patient108	NOR	77	165	1	1	0.000732335
Patient79	NOR	84	849	1	0	-0.00052633
Patient67	NOR	94	136	1	1	0.00032158
Patient130	NOR	124	192	1	1	0.00326388
Patient155	NOR	113	475	1	0	0.00265161
Patient87	ORR	1142	1263	1	0	-0.00721659
Patient10	ORR	169	1139	1	1	0.00132328
Patient11	NOR	85	160	1	1	0.00539012
Patient17	NOR	202	686	1	1	-0.00502885
Patient142	NOR	996	996	0	0	-0.00530273
Patient77	NOR	95	444	1	1	0.00066661
Patient143	NOR	153	630	1	0	0.000698484
Patient148	ORR	792	792	0	0	0.00116787
Patient99	ORR	319	921	1	0	0.000967788
Patient9	NOR	21	963	1	0	0.000624879
Patient21	ORR	906	906	0	0	0.00346326
Patient185	NOR	203	203	0	0	0.000690606
Patient187	ORR	617	617	0	0	0.00113243
Patient47	NOR	74	937	1	0	-0.01818
Patient121	ORR	1228	1306	1	0	-0.00182161
Patient140	NOR	67	351	1	1	0.00322914
Patient96	ORR	913	913	0	0	0.00608307
Patient73	NOR	85	846	1	1	0.00460713
Patient191	ORR	658	658	0	0	0.000396551
Patient58	NOR	77	303	1	1	-0.00117498
Patient1	NOR	93	283	1	1	0.00142557
Patient165	NOR	13	75	1	0	0.001369
Patient144	ORR	662	662	0	0	-0.00257086
Patient18	NOR	86	130	1	1	0.00382222
Patient184	ORR	372	513	0	0	0.00442939
Patient205	NOR	190	392	1	1	0.0052153
Patient33	ORR	1679	1679	0	0	-0.00899604
Patient23	NOR	77	975	1	0	-0.000759125
Patient15	ORR	105	149	1	1	-0.0103942
Patient170	NOR	347	347	0	0	0.00259292
Patient189	ORR	406	718	1	0	-0.00410696
Patient61	NOR	987	987	0	0	-0.0976914
Patient36	NOR	63	451	1	1	0.00151373
Patient195	ORR	895	895	0	0	0.000479095
Patient35	NOR	181	968	1	1	0.00651496
Patient131	ORR	833	833	0	0	0.000695127
Patient156	NOR	80	87	1	1	0.00485019
Patient197	ORR	89	960	1	0	0.00411966
Patient172	NOR	272	272	1	0	-0.0055915
Patient181	ORR	476	476	0	0	-0.00613032
Patient102	ORR	176	785	1	0	0.00224439
Patient135	ORR	628	628	0	0	0.000148042
Patient112	NOR	91	521	1	1	-0.00163665
Patient106	ORR	780	780	0	0	-0.000554744
Patient117	NOR	100	295	1	1	-0.00268281
Patient38	NOR	98	343	1	1	0.00140876
Patient75	ORR	891	891	1	0	-0.00547349
Patient45	ORR	1666	1666	0	0	-0.00225183
Patient132	ORR	389	739	1	0	-0.00489126
Patient183	NOR	84	572	1	1	-0.0032869
Patient100	ORR	922	938	0	1	-0.0367437
Patient200	NOR	108	512	1	1	-0.00173271
Patient149	NOR	210	497	1	1	-0.00168736
Patient196	NOR	81	81	1	1	0.00393066
Patient51	ORR	471	1547	1	0	-0.00930146
Patient134	NOR	63	590	1	1	-0.00236063
Patient98	NOR	73	683	1	1	-0.00788652
Patient167	NOR	57	282	1	1	0.00201094
Patient125	ORR	978	978	0	0	-0.127626
Patient133	NOR	63	370	1	1	-0.000517911
Patient78	NOR	86	356	1	1	0.000547072
Patient150	ORR	685	685	0	0	0.00223153
Patient82	NOR	89	131	1	1	0.00216523
Patient179	ORR	336	653	1	0	0.00423073
Patient44	ORR	922	922	0	0	-0.00464875
Patient158	ORR	162	194	1	0	-0.00293181
Patient141	ORR	875	875	0	0	0.000929517
Patient48	NOR	50	53	1	1	6e-05
Patient34	ORR	240	1691	1	0	0.000632781
Patient63	NOR	89	178	1	1	-0.000621842
Patient8	NOR	955	1005	1	1	-0.00256055
Patient127	ORR	866	866	0	0	-0.000177224
Patient22	NOR	91	253	1	1	0.0035915
Patient83	NOR	71	71	1	1	-0.000977764
Patient56	NOR	71	122	1	1	-0.00311976
							1000Gp3_AF	ExAC_AF	ExAC_nonTCGA_AF	ExAC_nonpsych_AF	COSMIC_ID	COSMIC_COUNT	HGMD_ID	HGMD_DISEASE	HGMD_REFERENCE	CLINVAR_ID	CLINVAR_SIG	CLINVAR_DN	0
							1000Gp3_AF	ExAC_AF	ExAC_nonTCGA_AF	ExAC_nonpsych_AF	COSMIC_ID	COSMIC_COUNT	HGMD_ID	HGMD_DISEASE	HGMD_REFERENCE	CLINVAR_ID	CLINVAR_SIG	CLINVAR_DN	0

## Sheet: Table S7
Supplementary Table 7. Summary of IES and clinical characteristics in Riaz cohort
Sample	Benefit	OS	OS.Status	IES
Pt24	NOR	21.3	0	-0.00209332		0.00433621
Pt84	NOR	21.6	1	0.00433678		0.0012113
Pt9	NOR	13.1	1	-0.00290728		-0.000643239
Pt59	NOR	101.1	1	-0.00586021		-0.00790529
Pt79	NOR	31.1	1	0.00115159		-0.0144536
Pt106	NOR	13	1	0.00114661		-0.0183061
Pt38	NOR	23.9	1	0.00392108		-0.000560717
Pt92	NOR	47.6	1	-0.00709059		0.00588614
Pt5	NOR	31.7	1	0.000673038		-0.000864867
Pt89	NOR	120.6	1	-0.000542223		-0.00585992
Pt67	NOR	147.4	0	-0.000864981		-0.0293606
Pt36	NOR	154.4	0	0.0017501		-0.0246368
Pt3	ORR	163.4	0	0.000130764		0.00215237
Pt77	NOR	67.3	1	-0.00801209		-0.00231535
Pt37	NOR	92.3	1	6.92e-05		0.000784917
Pt4	NOR	90.4	1	-0.00740404		0.000803946
Pt8	NOR	37	1	0.000192969		0.0017661
Pt66	NOR	77.4	1	0.00233901		0.00182658
Pt47	NOR	102.6	1	0.00588401		-0.00476818
Pt27	NOR	67.9	1	0.00123978		0.00254552
Pt98	NOR	106.7	1	0.00429448		0.00100729
Pt28	NOR	105.7	1	0.00345479		-0.00186229
Pt10	NOR	36.6	1	0.00383132		-0.00174205
Pt11	NOR	119.6	1	-0.00261756		0.00388316
Pt52	NOR	68	1	0.000801801		-0.00777689
Pt94	ORR	140.1	0	-0.00109754		0.00233891
Pt29	NOR	39	1	0.00135752		-0.0360962
Pt30	ORR	150.4	0	0.00171999		0.00429493
Pt44	ORR	156.1	0	-0.00493432		0.00124126
Pt103	NOR	69.1	0	-0.00778511		0.00673559
Pt82	NOR	61.3	1	-0.00309122		-0.0018321
Pt72	ORR	110	1	0.00126965		0.000245408
Pt31	NOR	137.3	0	-0.00258359		0.00228001
Pt85	NOR	129.1	0	0.00121108		-0.00437028
Pt34	ORR	119.1	0	-0.0122494		0.00126989
Pt90	NOR	24.9	1	-0.00298778		-0.0209151
Pt46	NOR	32.4	1	-0.00487663		0.0011526
Pt18	ORR	153.3	0	-0.00520674		-0.00989733
Pt101	ORR	119.1	0	-0.0224767		-0.00309054
Pt17	NOR	8.1	1	0.00153289		-0.00109729
Pt48	ORR	149.4	0	-0.00168235		-0.00801048

## Sheet: Table S8
Supplementary Table 8. Summary of IES and clinical characteristics in Nathanson cohort
Sample	OS	OS.Status	Benefit	IES
167	2.7	0	ORR	-0.00347932
346	2.9	1	ORR	0.000758765
1494	2	0	ORR	0.00283171
1509	4.5	0	ORR	-0.0120715
1867	1.5	1	NOR	-0.00043049
2051	0.8	1	NOR	-0.00231764
2056	3.9	0	ORR	-0.0104937
3549	0.5	1	NOR	-0.00070459
4631	0.5	1	NOR	0.000693668
4810	0.4	1	NOR	0.00186991
4949	0.7	1	NOR	0.000416803
5038	1.2	1	NOR	0.000414192
5118	2.7	1	NOR	-0.0049105
5784	0.5	1	NOR	-0.0144083
6126	1.9	0	ORR	-0.00453115
6336	6.9	0	ORR	-0.00976548
6494	0.7	1	NOR	0.00997516
7357	2	1	NOR	-0.00391558
7623	4	0	NOR	-0.0031137
8727	0.4	1	NOR	-0.020235
9449	0.6	1	NOR	0.00230503
9521	2.7	1	NOR	-0.000560119
9699	4.4	0	ORR	-0.00669467
9705	1.2	1	NOR	0.00190607

## Sheet: Table S9
Supplementary Table 9. Summary of IES and clinical characteristics in ccRCC cohort
Sample	PBRM1 Status	Benefit	PFS	PFS.Status	OS	OS.Status	IES
RCC25-677	WT	NOR	11.1047	1	37.8152	1	-0.102078
RCC25-281	WT	NOR	7.32649	1	33.4456	1	-0.0939259
RCC25-229	WT	ORR	26.7433	1	42.2834	1	-0.0967085
RCC25-582	MUT	NOR	2.13552	1	3.54825	1	-0.104315
RCC25-678	MUT	NOR	3.18686	1	19.6468	1	-0.101576
RCC25-7	WT	NE	0.0328542	0	20.6982	1	-0.106955
RCC25-414	WT	NOR	22.1109	1	23.9507	1	-0.107104
RCC25-438	NA	NOR	1.70842	1	9.85626	1	-0.0878711
RCC25-939	MUT	NE	0.0328542	0	18.6283	0	-0.0965746
RCC25-624	WT	ORR	53.7166	0	57.3963	0	-0.090104
RCC25-214	NA	NOR	7.35934	1	11.499	1	-0.0786679
RCC25-726	NA	NE	0.689938	1	0.689938	1	-0.0836974
RCC25-982	MUT	ORR	11.8275	1	17.8398	0	-0.0872382
RCC25-118	WT	NOR	3.38398	1	24.7392	1	-0.0969336
RCC25-646	NA	NE	0.0657084	1	0.295688	1	-0.0823889
RCC25-493	NA	NOR	1.01848	1	3.67967	1	-0.100732
RCC25-540	NA	NOR	3.71253	1	6.50513	1	-0.099981
RCC25-272	NA	ORR	29.0103	1	31.8357	1	-0.0971517
RCC25-627	WT	NE	0.0328542	0	4.96099	1	-0.102747
RCC25-880	WT	NOR	3.28542	1	3.28542	1	-0.0924782
RCC25-465	NA	ORR	11.269	1	58.5791	0	-0.100189
RCC25-345	WT	NE	0.0328542	0	34.7926	1	-0.0952748
RCC25-595	WT	NE	0.0328542	0	39.655	1	-0.097633
RCC25-1075	NA	NOR	5.58522	1	8.50924	1	-0.108507
RCC25-509	WT	NOR	1.9384	1	6.53799	1	-0.0843857
RCC25-1064	WT	NOR	1.97125	1	27.0062	0	-0.0973701
RCC25-1000	MUT	NOR	7.16222	1	53.2238	0	-0.0981494
RCC25-781	WT	NOR	16.1643	1	36.961	1	-0.104761
RCC25-59	MUT	NOR	1.83984	1	12.7474	1	-0.108863
RCC25-72	MUT	ORR	13.1745	1	13.1745	1	-0.0890404
RCC25-81	MUT	NOR	3.67967	1	48.2957	1	-0.103655
RCC25-94	WT	NOR	14.883	1	63.2115	0	-0.103699
RCC25-97	NA	NOR	7.49076	1	24.6735	1	-0.0900954
RCC25-142	NA	NOR	3.05544	1	63.4086	0	-0.0994777
RCC25-154	NA	ORR	38.6694	1	62.6201	0	-0.0938566
RCC25-265	WT	NOR	8.34497	1	16.9199	1	-0.0958248
RCC25-372	NA	ORR	6.50513	1	59.4333	0	-0.0988138
RCC25-406	WT	NOR	1.67556	1	5.0924	1	-0.0851792
RCC25-504	WT	NOR	23.9507	1	53.1581	1	-0.0937033
RCC25-526	WT	NOR	5.78234	1	35.0883	1	-0.0907272
RCC25-541	NA	NE	0.459959	1	0.821355	1	-0.0901889
RCC25-567	MUT	NE	1.21561	1	10.152	1	-0.101002
RCC25-594	NA	NOR	1.97125	1	42.5133	1	-0.108335
RCC25-664	WT	NOR	9.95483	1	41.5277	1	-0.0993461
RCC25-684	WT	NOR	5.84805	1	13.963	1	-0.0953645
RCC25-709	NA	NOR	5.42094	1	17.0513	1	-0.0997267
RCC25-715	MUT	NOR	1.41273	1	4.73101	1	-0.109076
RCC25-754	WT	NOR	1.67556	1	34.037	1	-0.101449
RCC25-836	MUT	NOR	1.87269	1	54.8008	0	-0.103645
RCC25-874	WT	NOR	16.2957	1	41.5606	1	-0.110381
RCC25-922	WT	ORR	7.16222	1	22.1109	1	-0.102374
RCC25-931	WT	NOR	7.29363	1	33.6427	0	-0.0989986
RCC25-941	WT	NOR	9.16632	1	22.0123	0	-0.0954144
RCC25-944	MUT	ORR	23.9836	1	53.5195	0	-0.10386
RCC25-947	WT	NOR	5.71663	1	11.3676	1	-0.0992694
RCC25-952	WT	NOR	5.65092	1	12.2546	1	-0.10065
RCC25-965	NA	NOR	7.42505	1	14.3901	1	-0.0855772
RCC25-988	NA	NOR	3.77823	1	53.1253	0	-0.107212
RCC25-996	WT	NOR	1.90554	1	15.2115	1	-0.0993932
RCC25-1024	WT	NE	0.722793	1	5.65092	1	-0.0930482
RCC25-1040	WT	NOR	1.77413	1	2.43121	1	-0.0965683
RCC25-1044	WT	NOR	4.73101	1	51.1869	0	-0.096225
RCC25-1048	WT	NOR	37.7495	1	51.6797	1	-0.0987451
RCC25-64	NA	NOR	11.1376	1	57.0021	1	-0.0839835
RCC25-343	MUT	NOR	2.79261	1	5.42094	1	-0.103373
RCC25-367	NA	NOR	5.35524	1	36.2053	1	-0.0956395
RCC25-380	NA	NOR	13.0431	1	36.7967	1	-0.100367
RCC25-485	NA	NOR	3.71253	0	7.49076	1	-0.0992343
RCC25-728	MUT	ORR	5.78234	1	25.9877	1	-0.0857171
RCC25-924	WT	NOR	1.83984	1	3.58111	1	-0.0939469
RCC10-7	NA	ORR	33.337	1	73.1507	0	-0.101806
RCC10-76	WT	ORR	6.04932	0	28.2082	1	-0.0912395
RCC10-114	WT	NOR	7.10137	1	15.8795	1	-0.103281
RCC10-145	NA	NOR	1.4137	1	25.2493	1	-0.0925374
RCC10-147	WT	NOR	1.9726	1	1.9726	1	-0.102609
RCC10-150	WT	NOR	1.44658	1	7.95616	1	-0.086879
RCC10-196	NA	NOR	1.34795	1	50.663	1	-0.101995
RCC10-8	NA	NOR	0.953425	1	1.18356	1	-0.0964537
RCC10-11	WT	NOR	8.54795	1	68.9096	0	-0.0866649
RCC10-20	NA	NOR	12.1644	1	25.3479	1	-0.0891356
RCC10-25	MUT	NOR	0.0328767	0	31.2658	1	-0.102861
RCC10-28	WT	ORR	10.8493	1	18.5753	1	-0.0921693
RCC10-35	WT	NOR	1.18356	1	2.9589	1	-0.0924033
RCC10-36	NA	NOR	0.526027	1	13.3808	1	-0.0920427
RCC10-44	WT	NOR	1.64384	1	4.53699	1	-0.10527
RCC10-47	NA	NOR	4.17534	1	64.9644	1	-0.0895808
RCC10-49	WT	NOR	4.10959	1	5.2274	1	-0.101785
RCC10-53	NA	NOR	15.4192	1	72.1315	0	-0.0929566
RCC10-57	NA	NOR	7.00274	1	39.0904	1	-0.100197
RCC10-65	NA	NOR	1.38082	1	13.0521	1	-0.0999002
RCC10-68	MUT	NOR	2.20274	1	4.17534	1	-0.0912897
RCC10-72	NA	ORR	39.1562	0	60.7233	0	-0.0902007
RCC10-84	WT	NOR	1.38082	1	56.7123	1	-0.0983387
RCC10-90	WT	NOR	2.99178	1	22.7178	1	-0.0956115
RCC10-92	WT	NOR	1.4137	1	25.3151	1	-0.0928998
RCC10-93	WT	NOR	1.31507	1	5.12877	1	-0.102926
RCC10-97	MUT	ORR	5.49041	1	36.526	1	-0.0938557
RCC10-98	WT	ORR	39.1562	1	39.1562	1	-0.0900241
RCC10-99	NA	NOR	1.24932	1	1.47945	1	-0.0982004
RCC10-103	MUT	NOR	8.05479	1	13.2164	0	-0.105319
RCC10-110	NA	NOR	2.10411	1	9.43562	1	-0.106337
RCC10-111	NA	NOR	1.4137	1	4.04384	1	-0.0880486
RCC10-113	NA	NOR	11.0137	1	68.9425	0	-0.0961368
RCC10-116	NA	NOR	1.21644	1	5.95068	1	-0.10091
RCC10-125	MUT	NOR	2.63014	1	69.9945	0	-0.0890916
RCC10-136	MUT	NOR	2.86027	1	35.5726	1	-0.114602
RCC10-137	WT	ORR	9.92877	1	22.8493	1	-0.100284
RCC10-141	WT	ORR	61.9068	0	68.5479	0	-0.0897356
RCC10-154	MUT	ORR	27.8795	1	46.2575	1	-0.11156
RCC10-163	WT	NOR	5.65479	1	63.9781	0	-0.0891897
RCC10-165	NA	NOR	1.4137	1	50.3671	1	-0.114852
RCC10-169	MUT	ORR	25.1178	1	61.8411	0	-0.101045
RCC10-178	WT	ORR	5.52329	1	8.21918	1	-0.103561
RCC10-191	NA	NOR	1.34795	1	6.93699	1	-0.0998696
RCC10-194	NA	NOR	1.31507	1	7.98904	1	-0.0982859
RCC25-347	WT	ORR	42.3819	1	42.3819	1	-0.105736
RCC25-593	NA	ORR	54.9979	0	57.7577	0	-0.090267
RCC25-3	MUT	NOR	9.23203	1	21.2238	1	-0.10742
RCC25-933	WT	NOR	9.79055	1	25.5277	1	-0.0925235
RCC25-133	NA	NOR	1.67556	1	43.1704	1	-0.0884714
RCC25-535	WT	NOR	1.80698	1	5.51951	0	-0.0887436
RCC25-861	WT	NOR	11.2033	1	36.0411	1	-0.102247
RCC25-73	NA	ORR	11.039	1	45.1745	1	-0.107065
RCC25-495	WT	NOR	1.80698	1	3.58111	1	-0.0893352
RCC25-363	NA	NOR	7.29363	1	51.384	1	-0.0883717
RCC25-134	WT	NOR	1.77413	1	21.9138	1	-0.112748
RCC25-889	WT	NOR	2.20123	1	20.1396	1	-0.0968984
RCC25-539	NA	NOR	5.0924	1	18.1355	1	-0.0997206
RCC25-683	WT	NOR	5.38809	1	17.0185	0	-0.100162
RCC25-520	WT	NOR	3.5154	1	13.3388	1	-0.0941119
RCC25-959	WT	NE	0.887064	1	2.20123	1	-0.0872334
RCC25-463	NA	NOR	3.67967	1	35.6797	1	-0.0976322
RCC25-639	MUT	NOR	7.35934	1	32.7556	1	-0.102646
RCC25-349	WT	NOR	2.16838	1	16.9528	1	-0.0980155
RCC25-434	WT	NOR	9.16632	1	49.0842	1	-0.104145
RCC25-351	NA	NOR	11.4004	1	35.1211	1	-0.102665
RCC25-556	NA	NOR	13.076	1	15.2115	0	-0.100886
RCC25-37	MUT	NOR	5.71663	1	26.2177	1	-0.107381
RCC25-297	WT	NOR	6.70226	1	17.2485	1	-0.0946587
RCC25-32	WT	NOR	0.62423	1	7.19507	1	-0.101002
RCC25-706	NA	NOR	1.97125	1	2.00411	1	-0.0942201
RCC25-78	WT	NOR	0.459959	1	2.92402	1	-0.0985723
RCC25-899	WT	NOR	1.83984	1	5.58522	1	-0.0900174
RCC25-441	NA	NOR	15.1458	1	58.6448	0	-0.0940541
RCC25-788	WT	NE	1.37988	1	1.37988	1	-0.0893217
RCC25-1041	NA	ORR	46.0945	0	50.7598	0	-0.0861247
RCC25-371	WT	NOR	1.80698	1	5.25667	1	-0.10056
RCC25-57	WT	NOR	1.74127	1	40.0164	1	-0.0999616
RCC25-344	WT	NOR	1.87269	1	11.8604	1	-0.0948608
RCC25-887	WT	NOR	9.23203	1	27.6961	1	-0.100659
RCC25-112	NA	NOR	21.8809	1	60.6489	0	-0.0969927
RCC25-213	NA	ORR	5.55236	0	12.9446	1	-0.103037
RCC25-362	NA	ORR	57.5606	0	59.9261	0	-0.085973
RCC25-1061	WT	NOR	21.4867	1	51.0554	0	-0.0895468
RCC25-992	WT	NOR	1.74127	1	13.3388	1	-0.0877965
RCC25-84	WT	ORR	7.65503	1	44.5832	1	-0.0878337
RCC25-859	NA	NOR	1.83984	1	17.577	1	-0.0856825
RCC25-995	NA	NOR	5.51951	1	19.6797	1	-0.101553
RCC25-940	NA	ORR	9.3306	1	9.3306	1	-0.0925889
RCC25-619	MUT	NOR	1.90554	0	16.7228	1	-0.0923239
RCC25-137	WT	NE	1.28131	1	3.35113	1	-0.101793
RCC25-562	WT	NOR	2.20123	1	16.0329	1	-0.0918803
RCC25-737	NA	NOR	16	1	23.5565	1	-0.106167
RCC25-578	WT	NE	0.0328542	0	11.1047	1	-0.10097
RCC25-116	MUT	ORR	61.6674	0	63.2772	0	-0.101134
RCC25-882	NA	NOR	2.26694	1	5.55236	1	-0.0908473
RCC25-1062	NA	NOR	1.9384	1	3.64682	1	-0.0983271
RCC25-793	WT	NOR	1.80698	1	31.1786	1	-0.0895021
RCC25-476	WT	NE	1.31417	1	1.54415	1	-0.0960654
RCC25-987	MUT	NE	0.0328542	0	10.2177	1	-0.099655
RCC25-1016	WT	NOR	7.49076	1	42.9405	0	-0.102058
RCC25-602	NA	NOR	7.19507	1	11.8275	1	-0.104562
RCC25-321	WT	NOR	1.67556	1	15.1129	1	-0.104896
RCC25-138	MUT	NOR	7.75359	1	26.9076	1	-0.0943381
RCC25-522	WT	NOR	1.83984	1	4.73101	1	-0.0898297
RCC25-791	WT	ORR	9.56057	1	55.6879	0	-0.100409
RCC25-490	MUT	NOR	8.93634	1	9.49487	1	-0.0898941
RCC25-1053	WT	NOR	1.83984	1	6.57084	1	-0.102934
RCC25-845	WT	NOR	3.71253	1	11.2361	1	-0.0990246
RCC25-205	NA	NOR	3.84394	1	29.8645	1	-0.11087
RCC25-184	WT	NOR	5.58522	1	19.5811	1	-0.0874707
RCC25-350	NA	NOR	2.06982	1	10.6776	1	-0.0899794
RCC25-18	WT	NOR	4.63244	1	4.73101	1	-0.100177
RCC25-675	MUT	NOR	1.64271	1	8.21355	1	-0.0890303
RCC25-147	MUT	NOR	15.4743	1	62.4887	0	-0.100129
RCC25-45	MUT	NOR	8.01643	1	43.3676	1	-0.0849511
RCC25-146	WT	NOR	1.87269	1	13.4374	1	-0.102077
RCC25-299	NA	NOR	3.58111	1	57.0021	0	-0.0896244
RCC25-110	MUT	NOR	7.19507	1	63.77	0	-0.0976928
RCC25-608	WT	NOR	8.93634	1	56.8706	0	-0.106105
RCC25-197	WT	NOR	7.35934	1	34.5298	1	-0.111496
RCC25-559	WT	NOR	2.00411	1	10.6448	1	-0.100842
RCC25-117	WT	NOR	0.985626	1	10.8747	1	-0.0963169
RCC25-30	MUT	NOR	3.58111	1	9.59343	1	-0.100546
RCC25-66	MUT	NOR	2.06982	1	56.5421	1	-0.0898375
RCC25-202	WT	NOR	5.4538	0	58.0534	1	-0.103099
RCC25-579	NA	NOR	5.28953	1	57.5277	0	-0.0989086
RCC25-105	WT	NOR	1.64271	1	63.5072	0	-0.0962313
RCC25-515	NA	NOR	5.71663	1	9.06776	1	-0.100538
RCC25-329	NA	NOR	11.3018	1	60.0246	0	-0.0934622
RCC25-596	WT	ORR	10.9405	1	22.8665	1	-0.0902789
RCC25-75	NA	NE	0.722793	1	7.12936	1	-0.0950904
RCC25-451	WT	NOR	7.19507	1	22.4394	1	-0.0958316
RCC25-96	WT	NOR	1.87269	1	63.2772	0	-0.0974245
RCC25-201	WT	NOR	1.9384	1	8.04928	1	-0.112187
RCC25-516	MUT	ORR	15.6386	1	50.037	1	-0.100117
RCC25-217	WT	NOR	1.9384	1	4.40246	1	-0.10765
RCC25-89	MUT	NOR	0.919918	1	12.8789	1	-0.0985992
RCC25-86	WT	NOR	5.35524	1	11.729	1	-0.0910491
RCC25-39	WT	NE	0.0328542	0	10.4805	1	-0.087679
RCC25-242	MUT	NOR	5.35524	1	61.5031	0	-0.103762
RCC25-216	NA	NOR	11.1376	1	60.2218	1	-0.0904392
RCC25-575	WT	NOR	1.70842	1	3.31828	1	-0.0955416
RCC25-426	MUT	NOR	3.74538	1	8.34497	1	-0.102811
RCC25-340	WT	NOR	20.3039	1	59.8275	0	-0.102504
RCC25-9	NA	NOR	3.84394	1	12.2546	1	-0.100332
RCC25-228	WT	NOR	7.35934	1	19.3183	1	-0.101225
RCC25-279	MUT	NOR	5.35524	1	10.3491	1	-0.101044
RCC25-398	WT	NOR	1.83984	1	29.7331	1	-0.0973192
RCC25-20	WT	NOR	1.9384	1	43.3347	1	-0.10012
RCC25-565	MUT	NE	1.577	1	2.75975	1	-0.106643
RCC25-166	WT	NOR	0.985626	1	12.0903	1	-0.0912433
RCC25-108	WT	NOR	3.58111	1	6.20945	1	-0.0918522
RCC25-257	WT	NOR	1.9384	1	38.8008	1	-0.0991418
RCC25-416	WT	NE	0.0328542	0	5.0924	1	-0.107046
RCC25-196	NA	NOR	2.16838	1	16.23	1	-0.096509
RCC25-122	WT	NOR	1.67556	1	19.7454	1	-0.0920951
RCC25-360	WT	NOR	1.80698	1	47.2115	0	-0.101327
RCC25-54	MUT	NE	0.0328542	0	8.04928	1	-0.106776
RCC25-491	MUT	NOR	29.2731	1	58.9076	0	-0.0972795
RCC25-8	MUT	NOR	1.74127	1	12.4846	0	-0.105383
RCC25-250	NA	ORR	35.1211	1	60.9446	0	-0.0891284
RCC25-396	NA	NOR	1.77413	1	59.9261	0	-0.0977418
RCC25-370	WT	NOR	3.5154	1	8.01643	1	-0.101901
RCC25-533	WT	NOR	1.87269	1	32.6899	1	-0.0970541
RCC25-555	NA	NOR	1.87269	1	7.16222	1	-0.0889255
RCC25-189	WT	ORR	27.0062	1	41.922	1	-0.0966058
RCC25-253	NA	NOR	1.74127	1	22.2094	1	-0.101164
RCC25-477	NA	NOR	1.83984	1	30.0616	1	-0.0934227
RCC25-79	WT	NOR	2.03696	1	13.3388	1	-0.0903192
RCC25-313	NA	NOR	22.0123	1	22.768	1	-0.0944794
RCC25-480	WT	NOR	7.29363	1	28.2546	1	-0.107705
RCC25-550	NA	NOR	5.32238	1	19.5483	1	-0.104896
RCC25-378	WT	NOR	1.90554	1	16.7885	1	-0.0980394
RCC25-90	NA	NE	0.525667	1	0.788501	1	-0.0886895
RCC25-145	WT	NOR	4.00821	1	18.4312	1	-0.105063
RCC25-68	WT	NOR	2.13552	1	3.81109	1	-0.0994119
RCC25-151	MUT	NE	0.0328542	0	62.3901	0	-0.0901516
RCC25-346	WT	NOR	7.3922	1	14.423	1	-0.0970814
RCC25-496	MUT	NE	0.0328542	0	0.952772	0	-0.088053
RCC25-207	WT	NOR	5.32238	1	19.7782	1	-0.0898556
RCC25-849	MUT	ORR	37.7495	0	40.3121	0	-0.10048
RCC25-907	NA	NE	1.28131	1	14.2916	1	-0.0987829
RCC25-644	NA	NE	1.51129	1	21.1253	1	-0.088814
RCC25-732	MUT	NOR	1.37988	1	1.577	1	-0.0985164
RCC25-753	WT	NOR	37.7166	1	47.7043	1	-0.102927
RCC25-805	WT	ORR	13.1417	1	55.4908	0	-0.0894701
RCC25-693	NA	NOR	1.70842	1	31.3429	1	-0.0926553
RCC25-10	NA	NOR	7.3922	1	65.807	0	-0.105098
RCC25-650	WT	NOR	1.97125	1	8.14784	1	-0.0894936
RCC25-756	MUT	ORR	10.152	0	55.3593	0	-0.104117
RCC25-730	WT	NOR	14.7844	1	53.8152	1	-0.0963012
RCC25-909	WT	NOR	1.9384	0	25.7248	1	-0.103371
RCC25-671	WT	NOR	1.47844	1	1.77413	1	-0.0953085
RCC25-892	WT	ORR	5.58522	1	55.1294	0	-0.0996669
RCC25-914	WT	NOR	1.90554	1	9.72485	1	-0.100763
RCC25-799	NA	NE	0.0328542	0	15.8357	1	-0.0957767
RCC25-648	NA	NOR	7.95072	1	35.2197	0	-0.101742
RCC25-669	WT	NOR	4.96099	1	6.6037	1	-0.0910201
RCC25-787	WT	NOR	17.577	1	26.809	0	-0.0895226
RCC25-897	MUT	NOR	5.58522	0	14.9158	1	-0.0899336
RCC25-1073	WT	NOR	9.26489	1	38.5708	1	-0.0952789
RCC25-782	NA	NOR	3.54825	1	16.4271	1	-0.0998448
RCC25-898	NA	NE	3.74538	1	20.9938	1	-0.0871285
RCC25-1065	MUT	NOR	1.9384	1	50.8583	0	-0.0987492
RCC25-866	WT	NOR	1.87269	1	53.1581	0	-0.0994905
RCC25-919	WT	NOR	5.84805	1	23.3593	1	-0.095271
RCC25-659	MUT	NOR	5.51951	1	26.5791	1	-0.100696
RCC25-975	NA	NOR	2.06982	0	22.078	1	-0.101235
RCC25-879	WT	NE	1.44559	1	1.44559	1	-0.0850851
RCC25-872	WT	NOR	9.23203	1	25.8563	1	-0.0997401
RCC25-932	NA	NOR	1.18275	1	2.13552	1	-0.0977732
RCC25-649	MUT	NOR	9.16632	1	57.0678	0	-0.0985701
RCC25-1070	MUT	NOR	7.49076	1	45.963	1	-0.0873786
RCC25-904	NA	NOR	1.51129	1	3.02259	1	-0.0995444
RCC25-794	MUT	NOR	9.23203	1	20.3696	1	-0.0895018
RCC25-1037	MUT	NOR	26.2834	1	45.5359	0	-0.100884
RCC25-656	NA	NOR	3.77823	1	8.27926	1	-0.101231
RCC25-1052	NA	NE	0.0328542	0	21.8809	1	-0.0901366
RCC25-773	MUT	NOR	5.51951	1	55.885	0	-0.0984842
RCC25-927	WT	NOR	11.4004	1	37.7823	0	-0.104568
RCC25-690	MUT	ORR	17.6427	1	46.4887	1	-0.0881587
RCC25-679	NA	NOR	1.54415	1	56.3121	0	-0.107876
RCC25-915	MUT	NOR	1.51129	1	8.70637	1	-0.0958086
RCC25-1069	MUT	NOR	1.70842	1	7.35934	1	-0.0891788
RCC_102	MUT	NOR	3.55068	1	5.42466	0	-0.0964734
RCC_105	WT	NOR	1.47945	1	3.87945	1	-0.091782
RCC_106	MUT	ORR	26.9918	0	28.6027	0	-0.0953858
RCC_115	WT	NOR	2.86027	1	12.0329	0	-0.105508
RCC_117	MUT	NOR	1.24932	0	2.10411	0	-0.0965083
RCC_14	MUT	ORR	17.7863	1	33.6986	0	-0.0968529
RCC_18	MUT	NOR	1.4137	1	3.64932	0	-0.108946
RCC_21	MUT	NOR	1.4137	0	11.474	0	-0.0951642
RCC_27	WT	NOR	1.15068	1	31.8247	0	-0.0938214
RCC_41	WT	NOR	1.38082	1	6.41096	0	-0.095818
RCC_50	MUT	NOR	2.8274	1	32.2849	0	-0.0962949
RCC_73	WT	NOR	1.90685	1	5.85205	1	-0.09149
RCC_90	WT	NOR	1.18356	1	16.4055	1	-0.109453
RCC_93	MUT	ORR	16.4384	1	22.4877	1	-0.0961656
RCC_96	MUT	NOR	1.21644	1	19.1342	0	-0.0929565
RCC_99	WT	NOR	1.34795	1	1.34795	1	-0.0934771
